# Supplementary material for: Bis(ethyl­enedithio)tetra­thia­fulvalenium–tetra­chloridocobaltate(II) (3/2)
Source: Acta Crystallogr Sect E Struct Rep Online. 2008 Nov 8;64(Pt 12):m1516. doi: 10.1107/S1600536808033692 (PMC2960064; doi:10.1107/S1600536808033692)
Supplement: Supplementary file 2 [file e-64-m1516-Isup2.hkl]

#
# h,k,l, Fc-squared, Fo-squared, sigma(Fo-squared) and status flag
#
data_I
_shelx_title ' 0522 in P-1'
_shelx_refln_list_code          4
_shelx_F_calc_maximum      281.29
_exptl_crystal_F_000       778.00
_reflns_d_resolution_high  0.8108
 
loop_
 _symmetry_equiv_pos_as_xyz
 'x, y, z'
 '-x, -y, -z'
 
_cell_length_a     6.7904
_cell_length_b     9.6402
_cell_length_c    20.4993
_cell_angle_alpha  86.280
_cell_angle_beta   89.967
_cell_angle_gamma  78.456
 
_shelx_F_squared_multiplier     1.000
 
loop_
 _refln_index_h
 _refln_index_k
 _refln_index_l
 _refln_F_squared_calc
 _refln_F_squared_meas
 _refln_F_squared_sigma
 _refln_observed_status
   1   0   0     5336.44     4838.31    148.88 o
   2   0   0      124.61       98.77     98.36 o
   3   0   0     4929.03     4894.37    236.57 o
   4   0   0       39.58      -21.42    151.30 o
   5   0   0     2085.72     2164.71    271.41 o
   6   0   0      494.81      405.33    235.76 o
   7   0   0       52.67       35.40    183.39 o
   8   0   0      156.00       98.85    242.88 o
  -8   1   0      301.41      754.65    303.25 o
  -7   1   0      782.59      737.76    296.30 o
  -6   1   0      179.73      439.04    196.81 o
  -5   1   0       91.77      139.50    227.28 o
  -4   1   0     2379.02     2691.68    251.93 o
  -3   1   0    13418.97    13406.99    402.18 o
  -2   1   0      286.24      114.53    107.58 o
  -1   1   0      135.46      147.89     60.13 o
   0   1   0     1257.41     1427.96     47.24 o
   1   1   0      442.50      571.32     48.89 o
   2   1   0     4466.07     4414.93    161.97 o
   3   1   0      178.58      418.02    119.13 o
   4   1   0       30.75      -99.98    105.23 o
   5   1   0      142.18      479.29    168.84 o
   6   1   0      494.90      419.64    237.78 o
   7   1   0       72.03       20.93    196.64 o
   8   1   0      178.65      211.76    219.11 o
  -7   2   0      291.13      291.69    273.91 o
  -6   2   0      687.44     1267.16    256.13 o
  -5   2   0       91.18       70.32    221.70 o
  -4   2   0      131.33     -135.06    195.76 o
  -3   2   0       31.48      114.37    117.28 o
  -2   2   0     2346.03     1896.37    189.37 o
  -1   2   0     8550.44     9314.65    188.65 o
   0   2   0      902.29     1161.65    169.45 o
   1   2   0      481.86      663.25     91.04 o
   2   2   0    31797.48    35364.66    422.55 o
   3   2   0     7166.63     7881.54    223.56 o
   4   2   0      288.62      299.13    142.41 o
   5   2   0      387.22      757.72    177.81 o
   6   2   0       24.25      169.08    164.88 o
   7   2   0     2005.24     2461.65    303.49 o
   8   2   0       12.18       11.48    209.66 o
  -7   3   0       51.84      165.53    172.40 o
  -6   3   0        5.27      156.88    247.97 o
  -5   3   0      148.58      -68.78    181.77 o
  -4   3   0      387.95      484.62    196.48 o
  -3   3   0      581.61      679.16    194.30 o
  -2   3   0      696.06      910.40    163.02 o
  -1   3   0     9670.54    10149.80    230.09 o
   0   3   0     2563.69     3470.26    140.76 o
   1   3   0    10084.82    13378.80    573.69 o
   2   3   0     4132.07     5549.61    258.88 o
   3   3   0     7815.28     8439.63    268.42 o
   4   3   0     6756.89     6795.76    260.98 o
   5   3   0      578.75      886.48    190.34 o
   6   3   0     1072.77     1092.50    227.28 o
   7   3   0        7.40      107.01    172.07 o
   8   3   0      442.36      568.11    246.67 o
  -7   4   0       15.29       42.92    240.21 o
  -6   4   0      207.24      296.38    234.07 o
  -5   4   0        5.38       72.09    198.18 o
  -4   4   0     4694.23     4155.72    383.99 o
  -3   4   0      494.57      933.11    198.02 o
  -2   4   0       59.03       74.60    154.78 o
  -1   4   0    15164.70    17130.17    513.43 o
   0   4   0     1010.53     1335.11    157.36 o
   1   4   0     2331.15     3300.66    238.23 o
   2   4   0     1648.90     1801.16    199.55 o
   3   4   0       16.32       86.72    149.61 o
   4   4   0       10.91      148.64    145.32 o
   5   4   0      979.84      681.35    208.36 o
   6   4   0      522.27      737.60    206.18 o
   7   4   0      652.03      611.43    231.08 o
   8   4   0      131.72       63.12    195.84 o
  -6   5   0        4.17     -104.83    192.44 o
  -5   5   0      138.37     -198.34    208.44 o
  -4   5   0     3687.31     3429.12    363.22 o
  -3   5   0      173.27     -199.15    199.15 o
  -2   5   0       40.07      111.38    152.60 o
  -1   5   0     1210.68     1091.15    138.56 o
   0   5   0     3321.17     3625.53    176.30 o
   1   5   0     2347.00     2674.87    160.97 o
   2   5   0        2.11      329.68    129.32 o
   3   5   0      584.92      458.19    211.03 o
   4   5   0     2258.68     1887.56    297.67 o
   5   5   0      117.34      280.22    212.73 o
   6   5   0      623.04      469.51    189.94 o
   7   5   0       69.97     -155.34    155.34 o
   8   5   0       17.85      175.31    150.09 o
  -6   6   0        0.07     -101.27    132.39 o
  -5   6   0       22.93       28.85    148.88 o
  -4   6   0      257.25       86.72    273.43 o
  -3   6   0     1073.83      870.88    240.45 o
  -2   6   0      227.30      283.61    214.75 o
  -1   6   0      385.64      386.24    147.92 o
   0   6   0     2657.48     3078.98    198.74 o
   1   6   0     1458.50     1620.96    210.38 o
   2   6   0     1295.05     1332.54    230.91 o
   3   6   0     1624.03     2043.96    270.60 o
   4   6   0      183.21      -88.58    269.31 o
   5   6   0     1249.54     1302.72    295.01 o
   6   6   0      262.01      126.73    198.34 o
   7   6   0      226.33      389.17    216.53 o
  -5   7   0      145.07      100.79    215.72 o
  -4   7   0        9.27      212.97    198.34 o
  -3   7   0       95.74      248.37    195.84 o
  -2   7   0     2519.12     3126.11    370.17 o
  -1   7   0     2844.52     3167.28    406.50 o
   0   7   0      472.13      585.24    163.83 o
   1   7   0       75.49      254.79    224.77 o
   2   7   0     1539.58     1945.92    269.14 o
   3   7   0    13957.28    15619.46    589.77 o
   4   7   0      575.63      554.53    266.72 o
   5   7   0      795.41      820.44    285.39 o
   6   7   0     1049.64      955.18    295.82 o
   7   7   0      726.97     1204.92    235.76 o
  -4   8   0      273.73      131.42    225.42 o
  -3   8   0        1.89       12.37    179.35 o
  -2   8   0       34.78       24.17    164.96 o
  -1   8   0      151.47       -8.20    177.02 o
   0   8   0        9.74      211.06    339.70 o
   1   8   0     1472.84     1616.96    216.59 o
   2   8   0      655.34      896.34    271.81 o
   3   8   0      697.13      868.94    226.71 o
   4   8   0      381.49      369.69    277.47 o
   5   8   0      206.43       33.46    207.80 o
   6   8   0       18.22     -173.61    173.61 o
   7   8   0       41.00     -147.50    170.86 o
  -4   9   0       87.64      389.49    206.18 o
  -3   9   0       22.29      405.66    175.06 o
  -2   9   0     1468.46     1877.14    300.66 o
  -1   9   0      617.00      707.96    188.24 o
   0   9   0      820.37      599.54    202.58 o
   1   9   0     2014.90     2232.94    241.42 o
   2   9   0      350.26      278.44    260.74 o
   3   9   0      160.59      163.67    196.89 o
   4   9   0      256.96      346.98    223.80 o
   5   9   0      496.03      115.66    241.91 o
   6   9   0     1425.01     1027.92    348.76 o
  -3  10   0        1.42       36.77    193.98 o
  -2  10   0        5.20      156.23    170.13 o
  -1  10   0       35.99       56.13    137.49 o
   0  10   0       76.65      -93.27    151.56 o
   1  10   0      350.09      362.94    215.88 o
   2  10   0      114.88      119.62    211.27 o
   3  10   0      443.97      666.88    279.41 o
   4  10   0        3.07       25.46    155.26 o
   5  10   0        0.06     -185.98    185.98 o
  -1  11   0       61.88       97.37    141.20 o
   0  11   0      212.31      236.64    170.50 o
   1  11   0      318.43       53.47    168.95 o
   2  11   0      265.29      341.48    237.06 o
   3  11   0      452.47      366.13    229.62 o
   4  11   0       53.76       24.25    191.47 o
  -4 -11   1        0.30      -56.74    170.38 o
  -3 -11   1        4.16       95.78    197.53 o
  -2 -11   1       65.73      127.62    190.99 o
  -1 -11   1       48.24      143.42    134.87 o
   0 -11   1       71.70      122.39    144.53 o
   1 -11   1        4.33      -70.12    125.78 o
  -5 -10   1       17.30      -56.01    230.75 o
  -4 -10   1      606.23      536.91    281.35 o
  -3 -10   1        0.97      -84.54    236.65 o
  -2 -10   1        0.76       99.33    191.55 o
  -1 -10   1      424.87      908.55    338.17 o
   0 -10   1       77.23     -107.23    155.42 o
   1 -10   1       35.35      -43.76    132.87 o
   2 -10   1      180.67      233.99    247.64 o
  -6  -9   1      315.78      311.74    290.89 o
  -5  -9   1      148.49      245.22    286.44 o
  -4  -9   1      237.52      465.14    242.31 o
  -3  -9   1        1.98     -137.48    194.14 o
  -2  -9   1      894.69      561.00    246.19 o
  -1  -9   1     5030.68     4485.00    296.53 o
   0  -9   1     1676.39     1738.56    208.32 o
   1  -9   1      627.20      829.13    161.77 o
   2  -9   1      120.84       98.12    201.90 o
   3  -9   1      154.81      264.05    184.76 o
   4  -9   1      340.24      248.86    266.31 o
  -7  -8   1     1953.82     1762.45    369.61 o
  -6  -8   1       24.21      -76.38    210.38 o
  -5  -8   1        0.71      -84.22    154.05 o
  -4  -8   1     3430.16     2381.31    367.83 o
  -3  -8   1       30.83      171.10    188.72 o
  -2  -8   1      186.15      -71.13    224.53 o
  -1  -8   1     2601.52     2504.26    230.23 o
   0  -8   1        9.42      155.64    218.95 o
   1  -8   1     1862.85     1692.70    226.77 o
   2  -8   1        2.03      314.32    197.53 o
   3  -8   1       13.20     -115.66    165.12 o
   4  -8   1        0.83        1.70    204.81 o
  -7  -7   1      381.59      668.33    266.56 o
  -6  -7   1      262.25      240.61    257.83 o
  -5  -7   1     1042.00      959.06    286.12 o
  -4  -7   1      284.93       80.90    256.78 o
  -3  -7   1     1307.90     2005.89    301.63 o
  -2  -7   1      595.86      780.03    259.12 o
  -1  -7   1     3530.20     3940.11    225.80 o
   0  -7   1      366.29      511.15    163.29 o
   1  -7   1       27.53     -139.64    167.38 o
   2  -7   1     5837.88     5572.97    422.47 o
   3  -7   1      428.14      433.22    239.00 o
   4  -7   1        0.15     -139.42    139.42 o
   5  -7   1       51.67     -190.58    190.58 o
  -7  -6   1      138.70       64.98    140.07 o
  -6  -6   1      142.86      215.23    192.36 o
  -5  -6   1     2955.56     3400.34    318.45 o
  -4  -6   1     4725.14     5562.38    378.09 o
  -3  -6   1      280.49      346.17    225.50 o
  -2  -6   1     4010.04     4505.29    318.77 o
  -1  -6   1     3635.57     4352.55    387.79 o
   0  -6   1      230.22      223.53    289.47 o
   1  -6   1     1152.91     1524.63    171.91 o
   2  -6   1      636.89      823.27    255.73 o
   3  -6   1     2040.52     1908.58    300.34 o
   4  -6   1     2870.90     2571.09    354.25 o
   5  -6   1      420.74      913.80    287.41 o
   6  -6   1        5.78     -147.58    162.21 o
  -8  -5   1      313.82      341.97    196.73 o
  -7  -5   1       41.41      114.12    147.26 o
  -6  -5   1      226.78      233.34    181.53 o
  -5  -5   1     1946.56     1281.14    268.09 o
  -4  -5   1     2374.77     2300.25    278.52 o
  -3  -5   1     7420.03     8659.96    388.12 o
  -2  -5   1     3030.58     3816.42    276.98 o
  -1  -5   1       57.69      144.06    113.05 o
   0  -5   1     2194.54     2530.69    161.16 o
   1  -5   1      844.50     1170.01    134.66 o
   2  -5   1       75.78      215.80    195.35 o
   3  -5   1     1328.12     1305.79    273.59 o
   4  -5   1       25.44      -82.60    178.46 o
   5  -5   1      125.59      -34.27    211.11 o
   6  -5   1       11.63      -45.75    193.01 o
  -8  -4   1      373.77      394.74    238.75 o
  -7  -4   1      236.20      249.83    202.87 o
  -6  -4   1     1844.16     1662.22    232.45 o
  -5  -4   1     1430.41      882.03    235.04 o
  -4  -4   1       21.17      -55.20    131.50 o
  -3  -4   1     1487.61     2270.18    218.14 o
  -2  -4   1       66.33      115.82    156.80 o
  -1  -4   1     3343.28     4677.89    278.68 o
   0  -4   1      354.99      425.57    267.81 o
   1  -4   1       18.17       45.80    158.62 o
   2  -4   1     4539.98     4934.78    305.27 o
   3  -4   1     1679.29     1162.25    263.24 o
   4  -4   1      597.86      749.08    267.45 o
   5  -4   1        9.43        3.88    140.71 o
   6  -4   1      942.93      659.44    283.29 o
   7  -4   1      158.87      -35.32    253.14 o
  -8  -3   1     1190.73     1014.66    304.63 o
  -7  -3   1       38.11       60.78    149.69 o
  -6  -3   1       34.66      -72.82    163.99 o
  -5  -3   1      419.59      683.77    183.15 o
  -4  -3   1     4353.67     4468.11    229.30 o
  -3  -3   1     3110.46     3539.04    207.64 o
  -2  -3   1     1221.30     1707.00    163.02 o
  -1  -3   1     3945.29     4985.38    378.13 o
   0  -3   1     1421.05     1695.16    121.47 o
   1  -3   1      255.31      412.60    128.19 o
   2  -3   1     1951.26     2234.78    220.41 o
   3  -3   1     1591.29     1851.76    226.15 o
   4  -3   1       19.16     -148.72    177.73 o
   5  -3   1       57.79      268.01    227.20 o
   6  -3   1       19.42      257.91    182.58 o
   7  -3   1      835.81     1582.37    312.14 o
  -8  -2   1       43.61      183.15    187.11 o
  -7  -2   1      770.84      720.38    251.69 o
  -6  -2   1        7.44       81.71    163.51 o
  -5  -2   1     1617.29     1937.75    209.50 o
  -4  -2   1      328.03      298.73    125.03 o
  -3  -2   1       16.71      210.22     98.61 o
  -2  -2   1       57.43        8.97     91.65 o
  -1  -2   1       63.91      -79.30     79.30 o
   0  -2   1     3591.45     4611.17    202.22 o
   1  -2   1      126.76      265.43     88.96 o
   2  -2   1     6894.74     7259.20    303.90 o
   3  -2   1     6467.90     6157.08    334.13 o
   4  -2   1      401.25      243.44    209.58 o
   5  -2   1     2270.34     2785.35    310.53 o
   6  -2   1        8.73       26.27    187.51 o
   7  -2   1      649.78     1079.57    313.76 o
  -8  -1   1      170.25      660.01    226.15 o
  -7  -1   1        0.65       -9.05    145.73 o
  -6  -1   1     1493.70     1597.40    259.69 o
  -5  -1   1     1026.79      774.29    212.97 o
  -4  -1   1     2234.72     1973.56    197.94 o
  -3  -1   1      261.36      248.21    100.79 o
  -2  -1   1     1725.18     2386.00    113.23 o
  -1  -1   1    15508.07    19150.64    175.83 o
   0  -1   1      277.70      403.57     52.41 o
   1  -1   1     3463.26     3319.42    124.81 o
   2  -1   1    10382.88     8739.17    327.42 o
   3  -1   1      195.81      281.11    141.52 o
   4  -1   1     7295.11     8650.99    385.69 o
   5  -1   1        0.27       57.63    223.15 o
   6  -1   1      169.76      158.09    202.06 o
   7  -1   1      678.30     1014.50    278.76 o
   8  -1   1      133.43      295.01    240.13 o
  -8   0   1      388.68      634.79    282.24 o
  -7   0   1      191.97       75.00    211.19 o
  -6   0   1      825.41      829.58    244.57 o
  -5   0   1      152.75      363.38    193.57 o
  -4   0   1     2581.66     2948.46    238.59 o
  -3   0   1     1912.77     1904.21    164.88 o
  -2   0   1      559.96      474.19    108.71 o
  -1   0   1     3294.32     3070.24     73.98 o
   1   0   1        2.47      -21.46     49.10 o
   2   0   1     9871.95    10218.65    313.60 o
   3   0   1     1848.38     1857.41    196.08 o
   4   0   1     2120.16     2113.87    232.53 o
   5   0   1    11552.85    13249.06    546.13 o
   6   0   1      123.95      157.93    221.62 o
   7   0   1      101.78      279.97    203.19 o
   8   0   1       68.92     -183.63    183.63 o
  -8   1   1      139.25     -139.34    222.99 o
  -7   1   1      169.81      -10.51    207.15 o
  -6   1   1      303.59      326.12    210.06 o
  -5   1   1     2149.67     2030.62    274.07 o
  -4   1   1      316.57      470.40    170.38 o
  -3   1   1      363.54      254.84    143.22 o
  -2   1   1     7830.31     6283.66    238.59 o
  -1   1   1     1741.01     1300.38    141.68 o
   0   1   1      627.44      579.78     37.82 o
   1   1   1      318.32      361.77     52.25 o
   2   1   1     5219.28     5377.13    215.48 o
   3   1   1     3344.36     3974.03    217.74 o
   4   1   1      722.92      774.05    171.19 o
   5   1   1       22.93      -19.96    184.04 o
   6   1   1     1268.57     1251.80    265.51 o
   7   1   1      779.90      421.90    254.27 o
   8   1   1      137.78      213.78    164.88 o
  -7   2   1        0.03     -162.38    175.87 o
  -6   2   1      166.26      126.41    218.31 o
  -5   2   1      181.25      578.62    239.97 o
  -4   2   1       97.82       20.13    158.58 o
  -3   2   1      151.99      195.51    140.31 o
  -2   2   1     2614.41     2576.67    182.34 o
  -1   2   1     4083.40     3844.51    130.99 o
   0   2   1    10550.19    11434.05    433.18 o
   1   2   1     1968.74     2151.05    238.07 o
   2   2   1       87.84      343.42     88.83 o
   3   2   1      883.22      784.56    132.31 o
   4   2   1     3379.77     3620.18    222.18 o
   5   2   1      323.75      299.94    181.37 o
   6   2   1     2088.65     1491.44    290.80 o
   7   2   1      127.77        0.97    217.90 o
   8   2   1       62.77       -3.56    195.35 o
  -7   3   1       61.27      331.78    205.45 o
  -6   3   1      144.57       41.14    218.14 o
  -5   3   1        2.97     -144.03    144.03 o
  -4   3   1      424.66      615.47    211.11 o
  -3   3   1     1174.58     1066.47    187.11 o
  -2   3   1      663.26      472.25    159.87 o
  -1   3   1     1351.04     1139.36    196.73 o
   0   3   1     2332.81     2754.84    118.86 o
   1   3   1      324.88      523.25     82.69 o
   2   3   1     2903.97     4132.61    231.80 o
   3   3   1     4921.77     5205.87    237.46 o
   4   3   1      894.86     1221.41    155.75 o
   5   3   1     9820.18     9234.13    386.02 o
   6   3   1      451.08      337.60    196.64 o
   7   3   1      335.02      594.30    238.19 o
   8   3   1        0.62     -157.28    157.28 o
  -7   4   1      830.99     1225.45    324.67 o
  -6   4   1        5.31     -152.27    219.52 o
  -5   4   1      665.93      493.83    265.51 o
  -4   4   1     1564.41     2032.64    297.43 o
  -3   4   1       13.38      -18.43    156.80 o
  -2   4   1      751.41     1023.23    199.23 o
  -1   4   1       31.34      188.63    105.41 o
   0   4   1     2913.88     3344.79    254.55 o
   1   4   1      656.70      734.81    149.44 o
   2   4   1      165.47      167.63    128.91 o
   3   4   1     4569.03     4348.08    304.79 o
   4   4   1       61.32      137.40    139.34 o
   5   4   1      556.78      491.65    195.59 o
   6   4   1     2267.04     2105.14    260.82 o
   7   4   1       80.82     -153.16    160.68 o
   8   4   1       69.01     -108.14    152.27 o
  -6   5   1      165.49      129.24    246.59 o
  -5   5   1       15.17      253.30    155.34 o
  -4   5   1      428.95      886.88    240.86 o
  -3   5   1        0.19      177.17    195.84 o
  -2   5   1      115.06      -42.11    168.84 o
  -1   5   1      384.16      546.57    136.96 o
   0   5   1      353.67      330.95    112.82 o
   1   5   1     1608.87     2087.96    154.62 o
   2   5   1      761.30     1062.51    178.86 o
   3   5   1      149.12      -36.45    167.63 o
   4   5   1     1630.53     2055.43    290.97 o
   5   5   1      725.36      685.63    201.01 o
   6   5   1      360.88      411.64    175.71 o
   7   5   1      655.50      545.88    206.75 o
   8   5   1      231.27     -114.61    178.14 o
  -6   6   1      158.57      261.30    253.79 o
  -5   6   1      115.41       52.37    196.64 o
  -4   6   1       51.12       36.45    158.82 o
  -3   6   1      461.75      349.56    276.42 o
  -2   6   1     1000.82      799.43    228.73 o
  -1   6   1      349.20      657.83    193.41 o
   0   6   1       11.42       16.15    250.72 o
   1   6   1     3840.02     4784.01    209.50 o
   2   6   1      789.03     1098.40    218.14 o
   3   6   1     1719.76     1471.97    263.49 o
   4   6   1       74.99      345.85    236.89 o
   5   6   1     6404.48     6387.51    459.00 o
   6   6   1      398.64      632.85    244.01 o
   7   6   1      462.27      483.81    223.15 o
  -5   7   1      249.86      190.91    242.39 o
  -4   7   1      127.36      183.63    217.09 o
  -3   7   1      564.81      374.21    266.40 o
  -2   7   1      533.25      303.01    276.34 o
  -1   7   1     1980.43     2097.97    214.40 o
   0   7   1      823.93     1165.07    233.58 o
   1   7   1      252.32      132.75    170.35 o
   2   7   1     2762.18     2995.98    304.46 o
   3   7   1      182.61      116.22    266.07 o
   4   7   1      139.72      164.23    236.57 o
   5   7   1      361.10      144.67    239.89 o
   6   7   1      322.42      271.41    249.26 o
   7   7   1       37.98      255.89    203.03 o
  -4   8   1      225.74      100.06    241.99 o
  -3   8   1        1.70     -125.44    153.16 o
  -2   8   1       15.43      -27.72    188.40 o
  -1   8   1     1963.17     2443.45    225.18 o
   0   8   1        0.40      -83.85    153.08 o
   1   8   1       14.22      291.95    174.14 o
   2   8   1      358.68      285.71    253.71 o
   3   8   1      287.34      156.72    256.05 o
   4   8   1       40.30       57.79    193.01 o
   5   8   1        0.02     -128.03    215.96 o
   6   8   1       68.63       12.29    182.58 o
   7   8   1       17.82       41.54    198.02 o
  -4   9   1       52.92       21.10    196.56 o
  -3   9   1       26.00       20.37    173.77 o
  -2   9   1       50.94       67.41    188.89 o
  -1   9   1      567.28      582.88    322.24 o
   0   9   1      101.15       90.77    154.90 o
   1   9   1       15.95       54.16    126.58 o
   2   9   1       51.21     -117.19    137.64 o
   3   9   1      150.65      124.71    184.68 o
   4   9   1       65.76      -26.67    151.87 o
   5   9   1      249.70      181.93    267.69 o
   6   9   1      252.57      336.55    247.81 o
  -3  10   1        3.56        8.81    214.43 o
  -2  10   1      537.66      238.03    267.69 o
  -1  10   1       74.26       43.24    124.91 o
   0  10   1        3.68      -28.24    166.60 o
   1  10   1      408.20      424.81    286.28 o
   2  10   1      712.44      450.51    244.41 o
   3  10   1       42.78      -60.46    214.91 o
   4  10   1       94.55     -153.57    153.57 o
   5  10   1       20.86       80.74    210.14 o
  -1  11   1      494.50      158.84    197.92 o
   0  11   1        3.63      -36.28    112.50 o
   1  11   1      773.40     1055.70    213.49 o
   2  11   1      157.95      346.98    223.88 o
   3  11   1      117.53      168.76    245.70 o
   4  11   1      735.01      510.32    295.98 o
  -4 -11   2      628.30      541.12    306.08 o
  -3 -11   2      165.56       15.52    138.61 o
  -2 -11   2      297.10      -73.31    204.00 o
  -1 -11   2       63.04      -54.36    149.46 o
   0 -11   2       32.35       -7.37    140.25 o
   1 -11   2       11.39      284.81    146.82 o
  -5 -10   2        3.75       33.30    207.15 o
  -4 -10   2       37.46      183.39    204.40 o
  -3 -10   2     1524.97     1268.61    309.39 o
  -2 -10   2     1131.49      709.23    326.37 o
  -1 -10   2      822.56     1004.53    195.09 o
   0 -10   2      669.50      577.97    350.41 o
   1 -10   2      758.74      715.73    190.82 o
   2 -10   2        9.29      123.42    180.24 o
  -6  -9   2      597.55      298.32    270.03 o
  -5  -9   2     1192.59     1165.97    315.13 o
  -4  -9   2     1114.32      892.46    346.73 o
  -3  -9   2      335.80      495.77    187.75 o
  -2  -9   2        4.62       22.06    177.49 o
  -1  -9   2       92.66      455.19    211.84 o
   0  -9   2       33.57      235.67    363.10 o
   1  -9   2       33.20       34.77    119.92 o
   2  -9   2      111.15       28.37    226.47 o
   3  -9   2       60.61      -64.17    193.57 o
  -7  -8   2       42.49      332.02    242.47 o
  -6  -8   2     1325.95     1022.66    331.54 o
  -5  -8   2       22.77      -30.07    158.90 o
  -4  -8   2      185.85      269.22    239.72 o
  -3  -8   2      743.97      795.39    232.61 o
  -2  -8   2      847.34      990.82    273.51 o
  -1  -8   2      780.23      942.66    261.06 o
   0  -8   2     2114.06     2434.99    392.40 o
   1  -8   2     1139.76     1081.33    204.40 o
   2  -8   2       50.36      -81.47    188.89 o
   3  -8   2       50.20     -146.05    200.20 o
   4  -8   2       42.86      131.34    175.95 o
  -7  -7   2        0.70      179.75    153.24 o
  -6  -7   2      172.03     -144.35    189.13 o
  -5  -7   2      112.74       69.83    181.53 o
  -4  -7   2       10.87       64.01    178.70 o
  -3  -7   2     2390.35     2508.77    320.14 o
  -2  -7   2     6298.78     7610.46    420.77 o
  -1  -7   2     1723.12     1975.99    214.69 o
   0  -7   2     1258.00     1167.93    275.61 o
   1  -7   2      467.99      403.78    192.64 o
   2  -7   2      359.08      484.78    266.72 o
   3  -7   2     1029.94      605.61    302.85 o
   4  -7   2        6.09     -158.33    158.33 o
   5  -7   2       79.00       97.96    211.60 o
  -7  -6   2      195.14      254.92    167.87 o
  -6  -6   2      497.15      847.84    229.22 o
  -5  -6   2       49.70      210.79    216.20 o
  -4  -6   2      435.06      607.31    219.11 o
  -3  -6   2     2971.42     3199.25    322.97 o
  -2  -6   2     2610.41     2788.67    255.00 o
  -1  -6   2    18808.29    22992.68    405.28 o
   0  -6   2        1.18      -58.79    134.63 o
   1  -6   2       51.68      290.77    162.46 o
   2  -6   2     2058.11     1702.72    304.22 o
   3  -6   2     1521.37     1385.56    300.58 o
   4  -6   2       66.91       55.61    251.20 o
   5  -6   2       79.75       75.09    186.14 o
   6  -6   2       11.61      -38.31    185.25 o
  -8  -5   2      565.03      858.51    255.57 o
  -7  -5   2      258.37      711.09    189.61 o
  -6  -5   2        2.36     -115.01    115.01 o
  -5  -5   2      578.12      702.20    205.86 o
  -4  -5   2      763.46     1036.08    252.01 o
  -3  -5   2     1187.70     1415.87    234.23 o
  -2  -5   2     1669.65     2370.65    243.60 o
  -1  -5   2      591.38      806.75    127.20 o
   0  -5   2     3418.50     4444.23    552.67 o
   1  -5   2      773.04     1069.81    141.22 o
   2  -5   2      170.32      291.86    204.57 o
   3  -5   2       13.64     -176.03    176.03 o
   4  -5   2      179.94      338.89    198.42 o
   5  -5   2       77.57     -105.64    185.09 o
   6  -5   2        9.54       46.07    163.18 o
  -8  -4   2      103.39       13.50    190.66 o
  -7  -4   2      191.20      467.49    191.39 o
  -6  -4   2     1614.71      902.80    236.89 o
  -5  -4   2      498.12      273.83    230.91 o
  -4  -4   2      215.77      313.76    166.74 o
  -3  -4   2     4200.72     4618.20    274.56 o
  -2  -4   2     2801.30     4626.44    254.27 o
  -1  -4   2    14440.10    20597.50    640.49 o
   0  -4   2     1086.00     1025.70    124.41 o
   1  -4   2      830.25      767.86    131.01 o
   2  -4   2       39.98      134.73    128.91 o
   3  -4   2      172.92      389.25    214.51 o
   4  -4   2     1845.66     2055.03    313.19 o
   5  -4   2        1.39       -6.06    166.42 o
   6  -4   2      112.72     -101.60    223.24 o
   7  -4   2      348.45      233.74    282.48 o
  -8  -3   2       82.86     -111.94    195.43 o
  -7  -3   2       91.34       71.93    174.34 o
  -6  -3   2      226.19       83.65    184.44 o
  -5  -3   2       40.61      -56.17    145.08 o
  -4  -3   2      969.60     1126.04    172.24 o
  -3  -3   2     1782.46     1549.72    164.88 o
  -2  -3   2     3751.26     4362.15    227.36 o
  -1  -3   2      773.71     1165.37    101.43 o
   0  -3   2     8502.69    11749.71    235.23 o
   1  -3   2    10469.39    11929.76    268.77 o
   2  -3   2     2537.49     2418.57    228.97 o
   3  -3   2     1561.49     1319.61    196.97 o
   4  -3   2      967.59      958.01    260.33 o
   5  -3   2     1369.28     1140.26    313.52 o
   6  -3   2       83.47       -7.76    182.82 o
   7  -3   2       62.11     -110.73    240.53 o
  -8  -2   2       58.57      215.15    182.58 o
  -7  -2   2       16.26     -156.15    188.72 o
  -6  -2   2      106.88       41.22    199.72 o
  -5  -2   2     1102.44     1435.35    212.41 o
  -4  -2   2     1859.24     2274.06    181.21 o
  -3  -2   2       88.42      -37.99     99.09 o
  -2  -2   2     6156.99     7429.66    202.46 o
  -1  -2   2     1341.74     1737.09    108.04 o
   0  -2   2     1102.47     1435.91    106.89 o
   1  -2   2    27886.35    30180.35    354.02 o
   2  -2   2     2227.00     2497.05    213.94 o
   3  -2   2      350.52      406.54    171.59 o
   4  -2   2     2701.27     2640.76    289.75 o
   5  -2   2        2.00      -79.61    216.04 o
   6  -2   2     2592.32     3074.46    388.36 o
   7  -2   2       42.49      175.15    186.46 o
  -8  -1   2      249.50      308.67    224.45 o
  -7  -1   2       62.86      110.57    176.12 o
  -6  -1   2      356.95      679.16    197.37 o
  -5  -1   2      187.08      -43.89    180.64 o
  -4  -1   2        2.67     -116.63    116.63 o
  -3  -1   2      552.13      594.30    105.64 o
  -2  -1   2    25827.47    25992.00    341.00 o
  -1  -1   2      168.12      291.93     62.56 o
   0  -1   2      181.56      307.16     54.12 o
   1  -1   2     2731.75     2250.12    117.96 o
   2  -1   2     2894.80     2484.61    206.34 o
   3  -1   2    16364.70    18633.87    509.84 o
   4  -1   2        4.28       98.52    166.01 o
   5  -1   2      756.03      561.73    230.91 o
   6  -1   2      176.59      586.30    227.84 o
   7  -1   2       31.56      196.97    204.00 o
  -8   0   2      160.35      239.97    220.89 o
  -7   0   2        0.51       17.22    182.10 o
  -6   0   2      188.68       96.91    191.55 o
  -5   0   2       24.59      -81.87    153.65 o
  -4   0   2     3543.65     3581.63    243.76 o
  -3   0   2      265.75      229.94    120.27 o
  -2   0   2     1815.44     1791.30    128.35 o
  -1   0   2      237.61      203.68     59.89 o
   0   0   2     1724.55      546.24    389.49 o
   1   0   2     7622.00     7308.53    172.74 o
   2   0   2    16723.86    13514.25    421.50 o
   3   0   2     3311.72     3007.05    242.88 o
   4   0   2     1014.96      820.69    212.32 o
   5   0   2      119.02      368.48    279.17 o
   6   0   2       85.44      420.04    225.01 o
   7   0   2       40.18      312.87    201.41 o
   8   0   2     1259.54     1849.49    343.02 o
  -8   1   2       49.08      173.85    215.31 o
  -7   1   2       59.26      100.38    198.10 o
  -6   1   2       74.74     -170.86    188.80 o
  -5   1   2      541.33      462.56    222.99 o
  -4   1   2       53.18      -54.96    165.45 o
  -3   1   2      301.62      297.43    144.92 o
  -2   1   2      344.63      415.03    101.35 o
  -1   1   2     3830.43     2801.91    122.21 o
   0   1   2     1662.69     1377.27     55.27 o
   1   1   2    10969.27    12730.50    170.46 o
   2   1   2     8985.34     8073.74    317.31 o
   3   1   2     2309.93     2729.91    211.60 o
   4   1   2     1452.06     1367.54    202.71 o
   5   1   2     3512.08     3219.05    320.06 o
   6   1   2        0.46      -53.59    188.64 o
   7   1   2        1.50      292.74    193.49 o
   8   1   2       65.36       48.25    172.24 o
  -7   2   2        4.74      -75.25    213.29 o
  -6   2   2       68.25      741.96    192.85 o
  -5   2   2     2506.30     2498.11    319.66 o
  -4   2   2     2343.25     2159.70    259.04 o
  -3   2   2     1411.62     1019.27    172.80 o
  -2   2   2      919.09      779.30    134.98 o
  -1   2   2      313.50     5537.83   1725.15 o
   0   2   2     4878.30     4707.97    138.69 o
   1   2   2     2810.06     3068.81    114.61 o
   2   2   2     2272.60     2050.66    137.72 o
   3   2   2      699.07      548.23    150.66 o
   4   2   2      669.13      629.94    175.06 o
   5   2   2      159.94      559.14    202.14 o
   6   2   2      266.34      408.24    205.45 o
   7   2   2     1071.05      755.70    279.08 o
   8   2   2        0.02      211.35    198.91 o
  -7   3   2       53.25      -24.49    181.37 o
  -6   3   2       97.52      155.26    158.09 o
  -5   3   2      229.11      273.99    235.68 o
  -4   3   2      154.88      279.33    181.21 o
  -3   3   2    25892.87    24078.01    588.88 o
  -2   3   2     2128.84     2140.94    188.72 o
  -1   3   2        1.39      -12.34     87.96 o
   0   3   2     2087.35     2307.38    108.38 o
   1   3   2      612.86      838.48    126.25 o
   2   3   2     1529.87     1546.32    172.07 o
   3   3   2      466.31      814.79    137.24 o
   4   3   2     1224.83     1133.31    175.79 o
   5   3   2      210.79      836.93    231.96 o
   6   3   2       77.79     -144.92    144.92 o
   7   3   2      220.49      213.54    224.93 o
   8   3   2        2.71     -104.02    162.13 o
  -7   4   2       14.09      157.69    258.56 o
  -6   4   2      941.99     1279.52    312.14 o
  -5   4   2      500.92      737.44    243.93 o
  -4   4   2       24.46        5.90    183.31 o
  -3   4   2      243.59      515.09    196.81 o
  -2   4   2     7720.30     7010.59    339.78 o
  -1   4   2      499.08      554.83    104.91 o
   0   4   2      358.93      411.50    108.30 o
   1   4   2      367.78      344.27    100.34 o
   2   4   2     1168.98     1025.74    160.44 o
   3   4   2      242.46      527.54    171.91 o
   4   4   2       65.99     -107.98    140.71 o
   5   4   2      516.97      656.94    186.95 o
   6   4   2      465.50      389.09    214.18 o
   7   4   2      356.15      434.43    206.91 o
   8   4   2      375.20       95.94    239.72 o
  -6   5   2       89.12      -13.26    220.33 o
  -5   5   2      220.03      270.92    268.50 o
  -4   5   2       61.66       44.37    193.57 o
  -3   5   2        5.93      166.50    155.99 o
  -2   5   2     1134.67     1460.08    212.49 o
  -1   5   2    17956.98    21887.80   1333.11 o
   0   5   2     5416.92     5915.27    197.60 o
   1   5   2     2917.36     3207.89    163.74 o
   2   5   2       16.65       96.02    160.68 o
   3   5   2      186.96      448.82    175.55 o
   4   5   2     4297.74     4795.28    377.93 o
   5   5   2      229.71      440.98    199.23 o
   6   5   2     1431.51     1111.98    246.03 o
   7   5   2      790.84      847.03    238.51 o
   8   5   2       87.71      -29.26    182.18 o
  -6   6   2       21.62       15.19    228.25 o
  -5   6   2      538.91      792.56    282.32 o
  -4   6   2     1736.88     1942.12    334.85 o
  -3   6   2       48.18     -152.92    208.77 o
  -2   6   2       55.83      -20.29    184.12 o
  -1   6   2       19.15     -105.34    167.91 o
   0   6   2      319.95      523.55    166.62 o
   1   6   2    10616.04    11924.58    302.97 o
   2   6   2     3060.21     3479.55    278.84 o
   3   6   2     1582.97     1853.70    244.49 o
   4   6   2      130.10      -55.36    264.70 o
   5   6   2      763.59      369.93    321.44 o
   6   6   2     3630.74     4044.51    329.76 o
   7   6   2      343.12      183.39    192.20 o
  -5   7   2       10.61      160.52    194.06 o
  -4   7   2      257.42      578.38    249.02 o
  -3   7   2       52.53      150.25    176.68 o
  -2   7   2     1203.44     1877.78    292.50 o
  -1   7   2        5.86       50.15    133.15 o
   0   7   2      122.10      233.67    139.32 o
   1   7   2     2547.52     3059.75    245.30 o
   2   7   2      750.10      763.54    247.81 o
   3   7   2     1885.68     1847.31    327.90 o
   4   7   2       10.12      218.95    230.67 o
   5   7   2       69.34      215.07    232.21 o
   6   7   2       52.06       53.91    226.39 o
   7   7   2      462.49      535.38    251.93 o
  -4   8   2       75.23      242.80    218.31 o
  -3   8   2       72.29      -23.44    199.47 o
  -2   8   2      116.23      288.95    179.35 o
  -1   8   2       11.90     -133.74    187.59 o
   0   8   2      205.20      428.89    179.95 o
   1   8   2     1608.73     1694.25    200.61 o
   2   8   2       44.57     -121.64    248.21 o
   3   8   2     2647.60     2582.32    344.88 o
   4   8   2     4217.81     4194.76    410.34 o
   5   8   2      631.66      497.23    262.19 o
   6   8   2        1.62      262.44    170.94 o
   7   8   2        0.73        8.41    213.62 o
  -4   9   2        7.12      160.68    186.38 o
  -3   9   2      136.11      257.99    232.77 o
  -2   9   2      486.20      574.82    289.03 o
  -1   9   2      752.57      732.02    202.59 o
   0   9   2      250.64      124.87    164.94 o
   1   9   2      242.17      256.32    151.69 o
   2   9   2       61.46       36.86    166.01 o
   3   9   2       12.94     -123.98    169.73 o
   4   9   2       43.68       36.13    150.57 o
   5   9   2     1150.72     1446.18    354.74 o
   6   9   2     2360.68     2159.94    404.12 o
  -3  10   2      314.33      433.94    215.31 o
  -2  10   2      596.45      713.76    294.52 o
  -1  10   2      656.04      661.73    205.45 o
   0  10   2     3440.52     2768.19    279.09 o
   1  10   2       35.49      -32.57    147.10 o
   2  10   2      290.86      169.00    256.62 o
   3  10   2     1846.93     1200.40    323.13 o
   4  10   2      135.65     -122.04    209.82 o
   5  10   2        0.26      -76.62    203.51 o
  -1  11   2      353.53        7.56    188.64 o
   0  11   2        0.06       43.85    124.92 o
   1  11   2      662.98      588.38    204.40 o
   2  11   2        9.02      -41.95    169.08 o
   3  11   2      252.54      -14.39    170.70 o
   4  11   2       81.25      147.34    207.07 o
  -4 -11   3      400.54      121.96    247.32 o
  -3 -11   3       42.52       88.26    190.91 o
  -2 -11   3      258.54      360.07    219.19 o
  -1 -11   3       25.86       51.32    141.14 o
   0 -11   3      133.22      159.65    144.72 o
   1 -11   3       27.76       59.99    139.71 o
  -5 -10   3       57.51      207.07    230.27 o
  -4 -10   3        9.72      131.74    201.01 o
  -3 -10   3      219.98       58.44    226.63 o
  -2 -10   3       23.81     -188.80    188.80 o
  -1 -10   3      620.11      671.98    449.54 o
   0 -10   3      485.69      327.37    175.81 o
   1 -10   3      306.61      216.18    162.94 o
   2 -10   3      504.27      541.52    293.63 o
  -6  -9   3        2.07      -79.29    169.97 o
  -5  -9   3       22.37       94.40    212.57 o
  -4  -9   3     2634.93     1907.20    382.70 o
  -3  -9   3        0.33        4.04    160.11 o
  -2  -9   3      809.26     1156.11    266.07 o
  -1  -9   3     2186.58     2208.15    235.99 o
   0  -9   3      449.11      770.75    174.98 o
   1  -9   3      234.56      327.30    438.11 o
   2  -9   3      155.66      180.72    198.91 o
   3  -9   3       30.98      -86.72    162.86 o
  -7  -8   3      168.20      -13.90    196.16 o
  -6  -8   3      129.57      308.42    182.82 o
  -5  -8   3      713.70      975.95    284.50 o
  -4  -8   3       40.22     -116.95    185.49 o
  -3  -8   3      592.45      568.43    255.97 o
  -2  -8   3      472.55      504.10    228.73 o
  -1  -8   3       20.13      -20.17    167.39 o
   0  -8   3     2906.48     2799.49    287.98 o
   1  -8   3     6157.36     6277.35    308.08 o
   2  -8   3     4673.90     4257.56    425.30 o
   3  -8   3      104.02     -170.22    170.22 o
   4  -8   3       49.78      103.21    182.99 o
  -7  -7   3      491.54      486.16    210.95 o
  -6  -7   3     2684.11     2730.07    309.31 o
  -5  -7   3     1048.10     1316.54    283.05 o
  -4  -7   3       39.84      -82.44    199.07 o
  -3  -7   3       92.03      114.37    262.60 o
  -2  -7   3     4723.67     5401.70    378.98 o
  -1  -7   3      536.15      892.35    168.06 o
   0  -7   3      598.14      761.15    179.20 o
   1  -7   3     1472.88     1161.09    275.77 o
   2  -7   3      367.09      161.65    238.51 o
   3  -7   3      400.66      524.39    269.79 o
   4  -7   3       12.79      111.38    180.24 o
   5  -7   3       97.85      149.44    253.87 o
  -7  -6   3        4.89       78.96    166.50 o
  -6  -6   3       13.02     -171.19    171.19 o
  -5  -6   3      747.44      690.72    229.05 o
  -4  -6   3     5191.96     5271.74    400.81 o
  -3  -6   3       21.54     -185.41    227.84 o
  -2  -6   3        4.11      -31.04    160.92 o
  -1  -6   3      149.97      444.05    143.36 o
   0  -6   3     1359.05     1760.08    489.99 o
   1  -6   3      248.05      190.61    184.97 o
   2  -6   3      198.32        7.11    219.11 o
   3  -6   3      637.93      435.96    275.69 o
   4  -6   3     3014.92     3918.75    385.69 o
   5  -6   3        7.07      -23.12    156.96 o
   6  -6   3       22.77      -34.59    213.62 o
  -8  -5   3        2.65     -152.84    152.84 o
  -7  -5   3      282.82      618.95    173.21 o
  -6  -5   3      433.46      177.97    206.10 o
  -5  -5   3       80.50      271.49    182.26 o
  -4  -5   3       58.26      372.36    161.97 o
  -3  -5   3     8614.65     9973.43    401.78 o
  -2  -5   3      331.85      617.74    169.97 o
  -1  -5   3      820.68      882.02    138.34 o
   0  -5   3     2700.38     3266.62    365.69 o
   1  -5   3      695.30      728.01    232.37 o
   2  -5   3       77.35      106.69    209.98 o
   3  -5   3      187.49      233.74    251.20 o
   4  -5   3      779.86      880.50    272.30 o
   5  -5   3     1472.92     1752.67    293.07 o
   6  -5   3      230.23      136.67    214.10 o
  -8  -4   3      160.23      465.71    186.86 o
  -7  -4   3       25.18       79.21    158.17 o
  -6  -4   3     1701.29     1811.02    255.00 o
  -5  -4   3     2501.34     2237.53    267.45 o
  -4  -4   3      230.72      412.20    168.28 o
  -3  -4   3     6053.91     6762.70    302.77 o
  -2  -4   3     3456.39     4401.99    244.98 o
  -1  -4   3    17284.52    24153.47   1436.69 o
   0  -4   3      304.88      362.81    109.28 o
   1  -4   3     2206.43     2569.57    161.28 o
   2  -4   3      115.43      -87.05    176.20 o
   3  -4   3        0.49      -95.37    196.00 o
   4  -4   3      531.60      129.16    301.63 o
   5  -4   3      202.93       37.50    175.87 o
   6  -4   3       57.41      155.02    232.69 o
   7  -4   3       58.20      166.74    249.58 o
  -8  -3   3      418.31      507.49    240.45 o
  -7  -3   3     1589.30     1819.51    239.97 o
  -6  -3   3      847.47     1007.96    202.22 o
  -5  -3   3      235.83      271.00    164.72 o
  -4  -3   3     3631.28     4064.63    211.19 o
  -3  -3   3     1056.40      857.95    160.19 o
  -2  -3   3     2602.29     2716.33    190.50 o
  -1  -3   3      389.85      622.33    103.68 o
   0  -3   3     2031.45     2678.48    135.04 o
   1  -3   3     2908.56     3078.42    242.27 o
   2  -3   3     3829.14     4079.91    282.80 o
   3  -3   3        0.53     -125.68    167.22 o
   4  -3   3      907.89      917.03    250.23 o
   5  -3   3     2855.36     3443.26    374.05 o
   6  -3   3      198.12     -209.82    241.02 o
   7  -3   3      213.97      -13.09    244.98 o
  -8  -2   3      481.47      529.32    221.70 o
  -7  -2   3      102.67      106.61    147.75 o
  -6  -2   3     1844.31     2031.75    255.00 o
  -5  -2   3     2502.21     2425.36    238.35 o
  -4  -2   3     1072.23     1147.62    161.16 o
  -3  -2   3      164.10      383.02    108.95 o
  -2  -2   3      222.38      290.72    119.13 o
  -1  -2   3       37.41      134.97     79.02 o
   0  -2   3     1099.86     1351.22    148.07 o
   1  -2   3      128.09      231.14     89.33 o
   2  -2   3     4546.69     5872.02    293.23 o
   3  -2   3     3264.44     2461.57    270.84 o
   4  -2   3      258.83      312.22    205.94 o
   5  -2   3      629.26      716.42    269.71 o
   6  -2   3      871.81     1132.18    273.59 o
   7  -2   3      403.28      940.87    294.04 o
  -8  -1   3      113.40      126.49    187.75 o
  -7  -1   3      120.34      194.38    188.72 o
  -6  -1   3     1051.29     1487.56    229.14 o
  -5  -1   3     4024.63     4604.05    283.45 o
  -4  -1   3     1755.60     1645.98    169.41 o
  -3  -1   3      710.33      540.71    116.71 o
  -2  -1   3     1283.79     1168.79    119.46 o
  -1  -1   3     1501.56     1685.92     89.92 o
   0  -1   3     3114.05     3212.05    105.93 o
   1  -1   3      653.92      805.08    103.08 o
   2  -1   3     1807.56     1493.14    181.37 o
   3  -1   3    24323.14    27116.99    620.32 o
   4  -1   3     4912.99     4623.69    365.65 o
   5  -1   3     2125.83     2162.44    312.71 o
   6  -1   3      277.37      430.06    206.10 o
   7  -1   3       58.07       59.73    223.07 o
  -8   0   3       14.00      121.48    128.19 o
  -7   0   3     1263.58     1529.35    275.69 o
  -6   0   3       80.02       72.09    161.32 o
  -5   0   3       91.83      317.64    181.21 o
  -4   0   3     4676.12     4572.29    258.72 o
  -3   0   3     2749.11     1968.22    181.61 o
  -2   0   3      263.12      100.54     99.58 o
  -1   0   3     4499.57     3433.57     90.04 o
   0   0   3        4.10        4.98     38.91 o
   1   0   3     2643.85     2057.71    362.94 o
   2   0   3     2767.15     2204.47    210.79 o
   3   0   3     2055.31     1377.32    222.75 o
   4   0   3     5263.66     4171.73    356.92 o
   5   0   3     1054.89     1158.93    242.80 o
   6   0   3      619.85      806.70    210.71 o
   7   0   3        1.27       82.60    181.05 o
   8   0   3      238.49      609.90    270.60 o
  -7   1   3       99.21       61.10    194.54 o
  -6   1   3        7.92      398.87    180.08 o
  -5   1   3      811.96      870.31    234.39 o
  -4   1   3       50.85       47.61    153.57 o
  -3   1   3      110.26      105.23    119.30 o
  -2   1   3     2569.38     2257.90    155.91 o
  -1   1   3    31506.17    24201.99    270.44 o
   0   1   3       40.50       38.02     40.15 o
   1   1   3     1964.19     1487.54     89.59 o
   2   1   3     4080.56     3824.75    245.30 o
   3   1   3     1103.11     1334.24    188.32 o
   4   1   3      508.13      222.18    179.59 o
   5   1   3     1693.35     1346.04    296.30 o
   6   1   3     1734.77     1423.31    324.83 o
   7   1   3       18.00     -176.52    176.52 o
   8   1   3       80.15      197.53    230.59 o
  -7   2   3       23.39       48.58    203.84 o
  -6   2   3       77.22      -10.75    164.64 o
  -5   2   3     1872.16     1447.64    309.88 o
  -4   2   3     1364.28     1435.11    232.69 o
  -3   2   3      994.63      933.68    153.00 o
  -2   2   3      458.75      451.72    112.26 o
  -1   2   3       27.20       59.43    103.45 o
   0   2   3     4400.36     3748.68    346.90 o
   1   2   3        9.67      -45.83     56.01 o
   2   2   3     4513.58     4887.02    197.78 o
   3   2   3      357.69      177.33    157.12 o
   4   2   3      732.05      685.39    209.90 o
   5   2   3     1400.15      958.98    268.09 o
   6   2   3       21.43      113.32    153.00 o
   7   2   3       45.31     -103.21    160.76 o
   8   2   3     1220.72      891.00    330.81 o
  -7   3   3       72.39      -20.93    198.42 o
  -6   3   3       81.75      -26.59    170.54 o
  -5   3   3      363.60      534.17    207.72 o
  -4   3   3       52.81       -5.58    172.56 o
  -3   3   3     2337.28     2013.89    247.56 o
  -2   3   3     1237.04     1114.97    160.11 o
  -1   3   3     7035.15     6232.18    509.51 o
   0   3   3     4105.19     3818.64    129.13 o
   1   3   3       27.50       82.48     70.88 o
   2   3   3    26969.40    27685.10    402.91 o
   3   3   3      166.22      218.39    104.26 o
   4   3   3      732.56      788.19    198.50 o
   5   3   3      484.75      365.57    213.62 o
   6   3   3       72.84      -92.38    143.70 o
   7   3   3       17.11       86.97    182.74 o
   8   3   3       26.48      -45.34    181.61 o
  -7   4   3        6.23     -191.23    191.23 o
  -6   4   3      417.68      752.63    279.49 o
  -5   4   3     2620.79     3316.21    332.75 o
  -4   4   3     1097.08     1616.80    265.43 o
  -3   4   3      277.33      362.50    197.94 o
  -2   4   3     2211.38     2065.46    240.86 o
  -1   4   3     7676.67     7877.21    224.11 o
   0   4   3       88.05      136.94    162.70 o
   1   4   3      883.01     1073.98    133.08 o
   2   4   3     7288.04     7093.03    269.06 o
   3   4   3     2195.75     2211.99    191.31 o
   4   4   3     1663.16     1490.31    222.91 o
   5   4   3        0.62       75.49    189.45 o
   6   4   3       14.99      -78.32    131.66 o
   7   4   3      270.72       39.93    224.85 o
   8   4   3       31.36       10.91    171.27 o
  -6   5   3      104.83        2.51    175.31 o
  -5   5   3     1684.21     1837.77    306.08 o
  -4   5   3      492.90      464.17    232.93 o
  -3   5   3     1907.04     1532.26    268.50 o
  -2   5   3      109.77      252.90    176.60 o
  -1   5   3       55.59       82.12    161.53 o
   0   5   3      428.43      435.44     99.79 o
   1   5   3     1422.19     1396.80    175.95 o
   2   5   3      467.78      593.17    161.49 o
   3   5   3     2329.72     2005.24    231.56 o
   4   5   3     1689.80     1650.10    275.29 o
   5   5   3       97.31      -29.26    182.90 o
   6   5   3       54.80      -59.32    148.31 o
   7   5   3       42.96      132.96    140.71 o
   8   5   3       56.88      -63.93    188.72 o
  -6   6   3      250.96      468.29    260.82 o
  -5   6   3       51.85       -1.86    203.68 o
  -4   6   3       60.37      -33.14    222.18 o
  -3   6   3     1095.38      795.23    289.35 o
  -2   6   3     1509.60     1387.58    262.03 o
  -1   6   3      305.53      325.08    148.40 o
   0   6   3      122.95      266.75    128.87 o
   1   6   3     4468.72     5102.60    214.03 o
   2   6   3     2407.45     2573.76    249.34 o
   3   6   3       32.82       33.87    198.58 o
   4   6   3      132.89     -107.01    253.22 o
   5   6   3      812.32      982.41    289.67 o
   6   6   3     1694.46     1704.33    282.56 o
   7   6   3       58.27     -153.32    153.32 o
  -5   7   3       85.94      283.13    220.25 o
  -4   7   3      453.25      600.20    274.32 o
  -3   7   3      118.46      196.89    222.27 o
  -2   7   3     1610.84     1974.37    296.22 o
  -1   7   3      768.08     1198.43    365.00 o
   0   7   3     1514.87     1631.40    192.16 o
   1   7   3     1392.54     1314.09    172.98 o
   2   7   3      581.26      784.23    213.46 o
   3   7   3     3736.08     3877.37    330.81 o
   4   7   3       10.02      184.36    161.49 o
   5   7   3      422.62      668.25    255.81 o
   6   7   3        0.44      236.98    224.37 o
   7   7   3       90.86      380.36    234.87 o
  -4   8   3      552.26     1000.44    276.50 o
  -3   8   3      145.94      197.53    211.92 o
  -2   8   3      841.78     1485.38    270.68 o
  -1   8   3       44.49       40.31    136.64 o
   0   8   3       43.73      303.57    143.61 o
   1   8   3      292.98      348.56    183.83 o
   2   8   3      466.79      310.61    236.09 o
   3   8   3       33.66       68.38    207.56 o
   4   8   3      625.98      861.34    252.98 o
   5   8   3       18.22      266.23    183.39 o
   6   8   3       31.95      -14.31    218.63 o
   7   8   3      163.81      -98.61    247.81 o
  -4   9   3       16.91       63.29     19.80 o
  -3   9   3       21.44      -56.01    166.09 o
  -2   9   3      266.13      -59.41    248.70 o
  -1   9   3      229.98       92.13    159.62 o
   0   9   3       91.10       60.21    117.03 o
   1   9   3      160.56       90.41    127.23 o
   2   9   3     2928.24     2627.67    340.03 o
   3   9   3        0.34      -48.90    180.48 o
   4   9   3       25.44       96.91    181.77 o
   5   9   3       26.02      157.53    212.89 o
   6   9   3        0.11      -50.76    266.56 o
  -3  10   3        1.42     -108.95    169.65 o
  -2  10   3        6.86       85.27    183.07 o
  -1  10   3      286.18       59.37    187.57 o
   0  10   3       59.08        7.49    157.95 o
   1  10   3       39.16      -54.35    127.58 o
   2  10   3        0.90      -52.05    152.51 o
   3  10   3       75.60      221.46    240.69 o
   4  10   3       47.82      214.26    214.43 o
   5  10   3      897.54      613.21    336.23 o
  -1  11   3      102.66       79.65    153.81 o
   0  11   3       42.58     -126.86    126.86 o
   1  11   3      126.54        1.53    162.11 o
   2  11   3       67.23     -100.54    192.12 o
   3  11   3       49.02      175.15    209.66 o
   4  11   3      721.75      714.16    332.11 o
  -4 -11   4       69.17     -185.65    185.65 o
  -3 -11   4        7.45      120.51    167.06 o
  -2 -11   4      165.83      294.68    223.07 o
  -1 -11   4      138.52      170.18    165.65 o
   0 -11   4     1074.17      987.62    255.32 o
  -5 -10   4     1886.64     1915.04    353.20 o
  -4 -10   4      401.16      369.12    297.35 o
  -3 -10   4        0.53      135.86    156.15 o
  -2 -10   4      234.03     -154.29    212.57 o
  -1 -10   4        6.99      -75.25    134.09 o
   0 -10   4       10.27     -112.70    125.33 o
   1 -10   4       96.77      -77.94    122.12 o
   2 -10   4     1725.92     1576.71    339.30 o
  -6  -9   4      460.16      365.73    277.06 o
  -5  -9   4      309.16      208.77    262.84 o
  -4  -9   4      955.01     1406.42    318.04 o
  -3  -9   4     1074.50      892.62    291.69 o
  -2  -9   4      736.05      396.85    313.68 o
  -1  -9   4      103.44      -55.69    136.43 o
   0  -9   4       35.90      -74.11    132.99 o
   1  -9   4     1118.25     1249.73    192.56 o
   2  -9   4      241.81      628.73    223.07 o
   3  -9   4       80.32      -63.53    180.88 o
  -6  -8   4      584.01      680.78    304.79 o
  -5  -8   4      563.76      825.94    273.35 o
  -4  -8   4       25.70       59.73    206.91 o
  -3  -8   4        0.27       41.54    174.98 o
  -2  -8   4      780.91      736.95    267.85 o
  -1  -8   4     1525.07     1982.58    279.41 o
   0  -8   4      526.80      635.88    170.73 o
   1  -8   4      113.32      255.37    167.84 o
   2  -8   4        2.71       96.83    219.68 o
   3  -8   4       28.61      110.41    202.30 o
   4  -8   4      339.83     -187.35    222.59 o
  -7  -7   4     1115.59      696.46    282.48 o
  -6  -7   4     1456.67     1318.16    292.83 o
  -5  -7   4      642.13     1125.88    243.93 o
  -4  -7   4      152.95      105.31    219.84 o
  -3  -7   4      311.81      384.40    253.22 o
  -2  -7   4      736.96     1104.86    270.11 o
  -1  -7   4     5536.91     6417.17    286.05 o
   0  -7   4     1398.14     1596.31    246.92 o
   1  -7   4     1266.35     1306.34    203.69 o
   2  -7   4      782.29      819.31    269.47 o
   3  -7   4      287.21      568.68    251.28 o
   4  -7   4      367.06      261.95    271.65 o
   5  -7   4      270.05      322.81    256.45 o
  -7  -6   4       34.55      419.96    210.14 o
  -6  -6   4       91.57        6.95    195.03 o
  -5  -6   4       85.57     -210.55    210.55 o
  -4  -6   4     1447.86     1547.78    281.59 o
  -3  -6   4      425.54      393.94    242.07 o
  -2  -6   4     3934.96     4418.24    324.51 o
  -1  -6   4      413.34      383.33    168.36 o
   0  -6   4     1551.19     1810.19    260.78 o
   1  -6   4    19953.83    22158.54    459.73 o
   2  -6   4      128.18      232.93    271.57 o
   3  -6   4      192.60      542.81    223.24 o
   4  -6   4      109.14      147.10    212.16 o
   5  -6   4      225.83      517.43    238.92 o
   6  -6   4       10.20      201.98    195.03 o
  -8  -5   4      181.34      302.12    206.18 o
  -7  -5   4     1049.81     1385.56    228.81 o
  -6  -5   4      211.77      278.03    176.28 o
  -5  -5   4      703.94     1085.87    205.86 o
  -4  -5   4     1728.05     2139.49    253.30 o
  -3  -5   4     2806.39     3281.05    281.27 o
  -2  -5   4     5917.54     6855.48    329.52 o
  -1  -5   4       96.59       96.72    112.13 o
   0  -5   4      314.71      416.35    137.83 o
   1  -5   4      370.40      132.46    144.29 o
   2  -5   4     2455.67     2799.01    325.15 o
   3  -5   4      872.55     1186.58    270.76 o
   4  -5   4      223.29      156.48    213.54 o
   5  -5   4      228.23      388.04    264.70 o
   6  -5   4      139.42      172.56    202.87 o
  -8  -4   4       92.33       63.37    153.97 o
  -7  -4   4      155.28      358.94    196.40 o
  -6  -4   4     1515.81     1917.06    225.42 o
  -5  -4   4     8304.26     7678.35    378.66 o
  -4  -4   4      231.54      288.70    179.43 o
  -3  -4   4      658.87      580.96    174.42 o
  -2  -4   4      715.71      971.75    176.12 o
  -1  -4   4     3979.26     6007.43    530.20 o
   0  -4   4      547.01      618.35    146.94 o
   1  -4   4     1258.23     1364.46    147.15 o
   2  -4   4       44.10      -46.15    170.78 o
   3  -4   4     3011.52     2808.31    305.19 o
   4  -4   4     1014.18      888.34    273.18 o
   5  -4   4       54.99      -64.98    180.80 o
   6  -4   4       29.69      161.97    198.10 o
   7  -4   4      162.82      128.83    221.38 o
  -8  -3   4      133.61      -27.64    169.97 o
  -7  -3   4      165.24       22.55    186.95 o
  -6  -3   4       49.64       32.33    155.83 o
  -5  -3   4      225.56      451.56    185.57 o
  -4  -3   4      466.38      168.28    162.54 o
  -3  -3   4     1271.64     1630.22    153.08 o
  -2  -3   4     1269.26     1619.63    166.42 o
  -1  -3   4     5038.16     7067.10    322.12 o
   0  -3   4     2634.65     3005.82    155.39 o
   1  -3   4     5444.05     6584.07    249.91 o
   2  -3   4      428.70      451.24    184.52 o
   3  -3   4       30.84      332.43    182.82 o
   4  -3   4      199.63      162.13    251.52 o
   5  -3   4      566.26      894.72    260.25 o
   6  -3   4      157.54       90.93    205.37 o
   7  -3   4       25.26        8.49    241.02 o
  -8  -2   4        0.35     -154.86    154.86 o
  -7  -2   4       11.07     -127.46    127.46 o
  -6  -2   4     1751.35     2041.85    273.91 o
  -5  -2   4       85.74     -117.68    148.80 o
  -4  -2   4      614.81      698.56    141.20 o
  -3  -2   4    22422.01    21880.65    391.43 o
  -2  -2   4      675.23      748.03    119.05 o
  -1  -2   4     2996.36     3692.72    126.86 o
   0  -2   4     4945.88     6577.16    176.31 o
   1  -2   4     1193.34     1352.24    125.81 o
   2  -2   4       65.96       89.31    130.85 o
   3  -2   4     1582.81     1746.77    230.51 o
   4  -2   4      134.66      139.83    216.04 o
   5  -2   4       94.47      288.46    195.27 o
   6  -2   4       56.59      309.88    182.82 o
   7  -2   4      877.75     1309.59    341.00 o
  -8  -1   4      316.14      -54.07    205.29 o
  -7  -1   4      139.64     -160.68    160.68 o
  -6  -1   4     1211.69     1376.43    249.50 o
  -5  -1   4      602.11      496.02    199.23 o
  -4  -1   4     4616.97     4741.13    241.18 o
  -3  -1   4     3150.12     3013.60    163.91 o
  -2  -1   4     4366.74     4376.37    171.10 o
  -1  -1   4     2644.71     2928.30    200.08 o
   0  -1   4     2285.47     2729.05    127.62 o
   1  -1   4      204.36      176.61     91.08 o
   2  -1   4     1111.24     1254.79    185.25 o
   3  -1   4       32.26     -123.01    149.28 o
   4  -1   4      123.42       69.75    197.21 o
   5  -1   4      654.00      616.20    291.86 o
   6  -1   4      400.09      483.25    265.99 o
   7  -1   4      190.03      -72.90    224.85 o
  -8   0   4       89.31      280.05    213.54 o
  -7   0   4      187.37      168.68    193.90 o
  -6   0   4     1204.82     1451.60    253.38 o
  -5   0   4        0.20      -24.33    156.48 o
  -4   0   4      473.74      385.77    155.02 o
  -3   0   4     1773.63     1434.87    163.75 o
  -2   0   4    12844.01    11555.15    269.06 o
  -1   0   4      611.40      584.76     66.57 o
   0   0   4     2455.75     2283.31     88.95 o
   1   0   4      459.78      501.04     91.04 o
   2   0   4      834.95      789.73    159.47 o
   3   0   4      274.93      181.05    162.86 o
   4   0   4     1227.46     1466.15    238.27 o
   5   0   4      151.58      210.30    236.09 o
   6   0   4        0.22        0.32    141.20 o
   7   0   4       31.26      -54.31    221.38 o
   8   0   4      153.85      175.47    227.68 o
  -7   1   4      109.13      136.92    153.08 o
  -6   1   4      474.21      573.36    228.57 o
  -5   1   4      109.11      148.88    206.75 o
  -4   1   4      527.87      611.43    163.83 o
  -3   1   4     1175.47     1283.48    145.00 o
  -2   1   4     9661.43     8261.82    255.48 o
  -1   1   4       35.57       45.21     59.49 o
   0   1   4     8921.28     7262.65    134.78 o
   1   1   4      845.95      668.29    137.80 o
   2   1   4      523.34      586.62    140.15 o
   3   1   4      246.74      -32.98    154.21 o
   4   1   4      910.13      526.00    219.28 o
   5   1   4      488.70      814.30    255.81 o
   6   1   4      493.80      738.57    261.14 o
   7   1   4       16.28     -164.48    164.48 o
   8   1   4      311.38      831.03    261.38 o
  -7   2   4      318.43      448.65    233.02 o
  -6   2   4       30.11       56.17    194.46 o
  -5   2   4     3730.13     3736.81    341.48 o
  -4   2   4     1016.86     1257.86    210.79 o
  -3   2   4      409.48      304.14    144.59 o
  -2   2   4       14.49        4.36    112.75 o
  -1   2   4     1555.36     1499.16    100.07 o
   0   2   4    79126.75    60882.48    589.53 o
   1   2   4      263.36      192.49     62.03 o
   2   2   4     7292.65     7538.77    236.57 o
   3   2   4     2318.89     1806.33    219.68 o
   4   2   4     3670.99     3208.79    316.34 o
   5   2   4      362.45      435.16    255.73 o
   6   2   4      162.55      252.82    163.91 o
   7   2   4      325.68      387.71    219.03 o
   8   2   4       98.12     -192.85    192.85 o
  -7   3   4       43.18      127.46    227.44 o
  -6   3   4      226.97      228.33    260.01 o
  -5   3   4       82.73      590.50    195.84 o
  -4   3   4      362.53      225.82    201.25 o
  -3   3   4      288.20      146.70    147.67 o
  -2   3   4     3063.56     2390.53    206.67 o
  -1   3   4     7472.79     6593.22    247.56 o
   0   3   4    12939.67    11609.65    254.51 o
   1   3   4     1494.68     1673.39    123.62 o
   2   3   4       21.73      112.91     96.50 o
   3   3   4      476.00      510.73    134.98 o
   4   3   4       84.92       80.74    195.84 o
   5   3   4     2499.71     1811.51    304.46 o
   6   3   4      507.92      563.75    257.59 o
   7   3   4       90.41       18.51    197.61 o
   8   3   4        5.68     -120.51    136.75 o
  -7   4   4       34.67      140.23    213.21 o
  -6   4   4       39.12      157.77    187.92 o
  -5   4   4      277.12      467.49    206.75 o
  -4   4   4      576.74      686.68    240.86 o
  -3   4   4     1517.35     1192.23    220.65 o
  -2   4   4     4690.34     4321.09    284.66 o
  -1   4   4     2513.95     2498.67    143.96 o
   0   4   4     1559.10     1483.15    151.18 o
   1   4   4       38.21       82.58     74.65 o
   2   4   4    12649.95    13011.60    347.06 o
   3   4   4      160.74       33.06    130.37 o
   4   4   4     1267.15      905.63    207.56 o
   5   4   4        7.26      130.37    207.80 o
   6   4   4       70.41     -125.68    137.00 o
   7   4   4     1777.57     2119.20    343.91 o
   8   4   4        4.08        8.24    196.32 o
  -6   5   4       57.18       85.27    192.68 o
  -5   5   4       43.54      -62.64    174.98 o
  -4   5   4      465.94      488.42    225.34 o
  -3   5   4      409.81      392.40    228.41 o
  -2   5   4      102.63      312.22    177.81 o
  -1   5   4        3.47       18.39    111.53 o
   0   5   4     2098.78     1927.84    211.11 o
   1   5   4     3684.47     4125.78    172.72 o
   2   5   4     6500.53     6751.95    296.38 o
   3   5   4      174.78      350.05    167.22 o
   4   5   4     3913.66     3414.89    312.71 o
   5   5   4        4.33     -218.95    232.85 o
   6   5   4       33.90       59.57    148.80 o
   7   5   4       66.37       25.70    160.19 o
   8   5   4     1268.57     1544.87    340.03 o
  -6   6   4       64.43      290.32    230.19 o
  -5   6   4       56.36       19.24    155.02 o
  -4   6   4        5.65     -146.53    146.53 o
  -3   6   4      120.47      184.68    187.43 o
  -2   6   4      204.37      142.65    188.64 o
  -1   6   4      137.67      156.21    134.84 o
   0   6   4     1353.15     1350.07    157.63 o
   1   6   4       98.71       67.95    124.11 o
   2   6   4      111.94      -42.43    179.75 o
   3   6   4      181.35     -115.58    163.26 o
   4   6   4      455.52      816.00    228.17 o
   5   6   4      483.26      400.00    212.97 o
   6   6   4      176.80      157.69    223.72 o
   7   6   4      702.15      512.34    219.28 o
  -5   7   4      128.57      -15.76    185.65 o
  -4   7   4        4.05     -121.40    194.62 o
  -3   7   4       79.22       37.74    178.62 o
  -2   7   4       14.50     -174.01    217.58 o
  -1   7   4       32.97       64.72    146.65 o
   0   7   4      676.16      677.13    165.05 o
   1   7   4        1.20       90.64    142.84 o
   2   7   4     2857.20     2960.82    279.57 o
   3   7   4      186.57      301.96    219.03 o
   4   7   4        3.90     -141.44    169.25 o
   5   7   4     1611.29     2364.50    309.72 o
   6   7   4      943.91     1433.98    331.54 o
   7   7   4        3.69      109.60    203.43 o
  -4   8   4      458.66      743.01    287.33 o
  -3   8   4      194.46      364.60    212.41 o
  -2   8   4      913.90      968.03    283.37 o
  -1   8   4       42.82       18.89    146.57 o
   0   8   4     1010.59     1278.13    200.17 o
   1   8   4     2241.02     2383.98    226.40 o
   2   8   4      798.37     1068.57    244.49 o
   3   8   4      699.66      456.17    247.89 o
   4   8   4      255.46     -100.79    179.83 o
   5   8   4      436.58      396.76    222.18 o
   6   8   4       75.42      102.24    256.37 o
   7   8   4        1.64      110.57    181.37 o
  -4   9   4       16.53      -36.69    147.34 o
  -3   9   4        8.47      -40.98    154.05 o
  -2   9   4     1413.15     1895.40    364.76 o
  -1   9   4      142.54        3.18    156.28 o
   0   9   4      170.66       50.35    133.88 o
   1   9   4        0.69       70.25    118.72 o
   2   9   4       51.51       11.88    178.54 o
   3   9   4     2088.13     2246.02    312.87 o
   4   9   4      186.25      411.96    199.72 o
   5   9   4      102.12      -14.95    217.98 o
   6   9   4      522.85      255.16    279.89 o
  -2  10   4      101.09      208.36    233.82 o
  -1  10   4      689.14     1009.26    202.79 o
   0  10   4      160.89       22.59    149.18 o
   1  10   4      421.58      -28.76    179.12 o
   2  10   4      159.41      145.73    181.61 o
   3  10   4        0.77       -8.57    160.35 o
   4  10   4     1467.34      271.00    330.97 o
   5  10   4      769.48     1412.32    337.52 o
  -1  11   4        4.87     -123.27    123.27 o
   0  11   4      943.52     1261.01    384.44 o
   1  11   4     3232.07     2954.75    292.56 o
   2  11   4      664.22      373.33    304.87 o
   3  11   4       72.60       53.51    156.15 o
   4  11   4       41.31     -172.88    172.88 o
  -3 -11   5       12.93      140.71    203.68 o
  -2 -11   5      151.73       74.20    240.53 o
  -1 -11   5      212.42       36.85    163.35 o
   0 -11   5      619.97      492.48    275.33 o
  -5 -10   5      136.62      298.08    249.34 o
  -4 -10   5      819.83      458.68    298.32 o
  -3 -10   5       31.52       36.13    168.28 o
  -2 -10   5     1204.48     1276.86    319.50 o
  -1 -10   5      161.46       93.80    161.40 o
   0 -10   5      152.45      -32.45    144.96 o
   1 -10   5       67.99       -8.57    137.54 o
   2 -10   5        8.53      304.87    230.27 o
  -6  -9   5       20.43      158.25    209.01 o
  -5  -9   5      379.54      520.43    285.39 o
  -4  -9   5      703.69       37.42    263.08 o
  -3  -9   5      565.84      596.72    280.38 o
  -2  -9   5      766.84      493.75    277.71 o
  -1  -9   5      386.16      279.68    200.89 o
   0  -9   5        3.10      -42.14    145.63 o
   1  -9   5       33.74      -71.20    143.40 o
   2  -9   5       32.25     -100.71    171.27 o
   3  -9   5       27.97       40.41    179.02 o
  -6  -8   5      502.10      316.34    237.46 o
  -5  -8   5        2.62      102.24    193.73 o
  -4  -8   5        0.29        5.82    182.50 o
  -3  -8   5      303.61      293.96    236.65 o
  -2  -8   5      323.08      229.38    210.95 o
  -1  -8   5        3.77       55.56    143.72 o
   0  -8   5       24.73       62.33    143.99 o
   1  -8   5       31.00       26.03    127.30 o
   2  -8   5      196.08      211.76    243.28 o
   3  -8   5       89.99     -182.18    182.18 o
   4  -8   5       34.17       99.82    170.78 o
  -7  -7   5      467.04      152.68    259.77 o
  -6  -7   5        5.39     -159.38    159.38 o
  -5  -7   5       44.24       58.52    200.04 o
  -4  -7   5      141.98      118.41    207.47 o
  -3  -7   5      223.61      -28.77    221.22 o
  -2  -7   5      878.12     1240.89    286.36 o
  -1  -7   5     1750.99     1753.37    215.47 o
   0  -7   5      284.67      447.70    391.59 o
   1  -7   5     1605.44     1661.49    215.29 o
   2  -7   5     4087.03     3364.30    368.64 o
   3  -7   5      585.95     1275.64    277.55 o
   4  -7   5        1.27        2.42    156.88 o
   5  -7   5      387.57      -40.74    236.33 o
  -7  -6   5     1369.29     1430.99    264.21 o
  -6  -6   5        2.76      -17.70    187.83 o
  -5  -6   5      779.99      898.68    247.24 o
  -4  -6   5     3020.95     3380.46    315.70 o
  -3  -6   5     2543.37     3120.61    305.27 o
  -2  -6   5     3777.49     3841.96    323.46 o
  -1  -6   5      609.18      761.82    158.28 o
   0  -6   5       23.72       23.16    135.29 o
   1  -6   5        5.88      274.86    344.84 o
   2  -6   5      382.32      196.97    284.90 o
   3  -6   5       41.67       74.76    229.86 o
   4  -6   5      113.36       68.54    226.95 o
   5  -6   5       92.64      -92.54    207.80 o
  -7  -5   5      365.51      391.83    219.44 o
  -6  -5   5      742.11      787.31    217.17 o
  -5  -5   5        9.47     -132.07    156.07 o
  -4  -5   5      200.76      168.28    209.74 o
  -3  -5   5     7583.42     8911.97    377.37 o
  -2  -5   5     2278.00     2760.06    255.40 o
  -1  -5   5     3051.87     3957.72    210.06 o
   0  -5   5       61.21      -31.72    119.29 o
   1  -5   5      246.10      551.06    133.43 o
   2  -5   5     2788.52     2449.53    314.41 o
   3  -5   5      136.36     -119.62    261.14 o
   4  -5   5      179.07       70.96    178.06 o
   5  -5   5       60.65      -14.71    202.95 o
   6  -5   5      148.78      119.38    200.85 o
  -8  -4   5       91.78     -101.19    176.68 o
  -7  -4   5      145.60      290.48    137.00 o
  -6  -4   5      241.56       48.90    161.08 o
  -5  -4   5     3048.96     2964.94    285.87 o
  -4  -4   5       19.85      199.23    169.65 o
  -3  -4   5      149.23       55.04    153.40 o
  -2  -4   5     3248.59     3828.79    241.58 o
  -1  -4   5      473.39      518.25    110.14 o
   0  -4   5     5301.47     6858.42    430.51 o
   1  -4   5      374.64      398.25    132.72 o
   2  -4   5       11.88      -16.41    169.25 o
   3  -4   5     2052.03     2040.64    316.59 o
   4  -4   5      115.37      160.52    211.35 o
   5  -4   5       91.91      362.66    207.88 o
   6  -4   5        0.29      -60.21    189.45 o
  -8  -3   5        4.34       -6.39    146.70 o
  -7  -3   5        0.59      -13.58    163.59 o
  -6  -3   5        0.51       68.05    133.84 o
  -5  -3   5       21.47      506.36    179.02 o
  -4  -3   5      586.20      756.27    180.48 o
  -3  -3   5      104.20      146.21    134.33 o
  -2  -3   5     2272.00     2513.54    183.39 o
  -1  -3   5     1674.13     2081.20    128.30 o
   0  -3   5     2317.17     2682.87    151.85 o
   1  -3   5    23125.51    24136.06    394.97 o
   2  -3   5       24.90       14.63    172.64 o
   3  -3   5     1335.90     1646.14    255.65 o
   4  -3   5     6710.27     7041.86    481.23 o
   5  -3   5       64.26      -62.48    192.60 o
   6  -3   5       13.73      193.73    198.91 o
   7  -3   5      398.24      351.91    256.62 o
  -8  -2   5       15.10       32.98    164.56 o
  -7  -2   5      896.23     1325.75    225.42 o
  -6  -2   5     4668.51     4481.12    331.54 o
  -5  -2   5       36.56      162.05    192.68 o
  -4  -2   5      305.87      527.13    123.42 o
  -3  -2   5    14549.28    15026.30    347.22 o
  -2  -2   5     1617.20     1538.56    133.68 o
  -1  -2   5     2352.41     2522.15    135.22 o
   0  -2   5      310.06      253.32     88.55 o
   1  -2   5    11619.06    12414.79    540.87 o
   2  -2   5     2951.54     3675.23    269.95 o
   3  -2   5     2525.16     2011.79    308.10 o
   4  -2   5      906.18      787.71    257.67 o
   5  -2   5      335.00      522.20    225.90 o
   6  -2   5      328.63      579.83    265.67 o
   7  -2   5      365.12        7.52    281.75 o
  -8  -1   5      993.22     1077.95    274.48 o
  -7  -1   5       54.94     -153.16    153.16 o
  -6  -1   5     1969.05     1761.31    258.15 o
  -5  -1   5      354.78      470.64    201.33 o
  -4  -1   5      239.30      100.06    153.73 o
  -3  -1   5       25.37       -4.85    109.68 o
  -2  -1   5      818.17      670.03    105.96 o
  -1  -1   5     4020.13     3986.67    152.96 o
   0  -1   5      666.56      880.25    124.59 o
   1  -1   5     2029.19     2002.74    134.84 o
   2  -1   5        0.01     -112.51    112.51 o
   3  -1   5     2230.73     2843.55    246.35 o
   4  -1   5       62.69      105.72    177.73 o
   5  -1   5      121.98      -24.65    238.19 o
   6  -1   5      205.37      146.86    232.05 o
   7  -1   5      191.57      -55.69    198.10 o
  -8   0   5       34.08      -25.38    182.66 o
  -7   0   5       87.99       86.08    182.66 o
  -6   0   5       55.45      166.25    200.52 o
  -5   0   5       95.91      107.74    178.30 o
  -4   0   5     3053.00     2838.54    223.24 o
  -3   0   5      953.72     1115.85    144.59 o
  -2   0   5      601.74      534.65     97.64 o
  -1   0   5     3076.08     2532.79    100.49 o
   0   0   5      600.34      590.44     76.62 o
   1   0   5      155.53       98.25     80.77 o
   2   0   5    10865.78    12054.56    403.88 o
   3   0   5        0.98     -126.97    126.97 o
   4   0   5     4936.62     5283.54    383.51 o
   5   0   5     2116.42     1779.82    354.66 o
   6   0   5      453.48      362.50    266.96 o
   7   0   5      157.72      167.95    211.03 o
   8   0   5      248.63      434.27    248.45 o
  -7   1   5       65.77      144.67    180.72 o
  -6   1   5      293.54      838.06    199.80 o
  -5   1   5       20.10      193.41    198.02 o
  -4   1   5       21.05       61.75    141.52 o
  -3   1   5     2713.73     2184.35    180.16 o
  -2   1   5     1588.85     1142.69    133.36 o
  -1   1   5    20718.30    16428.20    228.27 o
   0   1   5    35756.36    30309.88    625.05 o
   1   1   5       44.60       18.25     89.23 o
   2   1   5     6776.35     5767.84    301.80 o
   3   1   5     7909.94     6844.90    388.20 o
   4   1   5       14.69     -149.04    149.04 o
   5   1   5        3.49      137.80    210.22 o
   6   1   5     1694.45     2150.81    333.56 o
   7   1   5      147.76      104.18    226.06 o
   8   1   5      276.50      183.71    301.72 o
  -7   2   5      443.99      614.50    247.97 o
  -6   2   5       64.53     -160.84    169.73 o
  -5   2   5        2.81      -96.75    167.55 o
  -4   2   5       53.99      151.63    168.36 o
  -3   2   5     2713.62     1897.91    211.60 o
  -2   2   5       12.15        4.45    109.52 o
  -1   2   5     4037.21     3099.40    126.26 o
   1   2   5     5662.60     4725.80    292.18 o
   2   2   5     2274.51     2364.02    172.72 o
   3   2   5      842.94      671.73    184.93 o
   4   2   5      589.79      747.62    231.72 o
   5   2   5     5251.50     4890.33    456.25 o
   6   2   5       35.18      128.19    179.75 o
   7   2   5      109.50       21.58    181.21 o
   8   2   5        2.61     -155.18    205.37 o
  -7   3   5      530.67      771.71    261.47 o
  -6   3   5      852.29     1291.97    256.70 o
  -5   3   5       39.27     -152.35    160.92 o
  -4   3   5      279.57      393.77    208.04 o
  -3   3   5     1945.23     1629.25    204.16 o
  -2   3   5     1417.14     1188.43    170.78 o
  -1   3   5      104.01      -12.77    129.48 o
   0   3   5      991.80      824.59    113.76 o
   1   3   5     2671.57     2215.97    101.89 o
   2   3   5       71.04      227.92     85.03 o
   3   3   5       35.96       17.62    115.25 o
   4   3   5       13.21      183.63    186.30 o
   5   3   5      131.40     -100.46    246.84 o
   6   3   5      317.09      284.10    253.06 o
   7   3   5       28.78      -44.45    242.39 o
   8   3   5       40.45      233.82    203.68 o
  -7   4   5       26.66      -22.71    179.27 o
  -6   4   5       15.22      -48.41    176.76 o
  -5   4   5      112.79      262.60    211.11 o
  -4   4   5        6.82      319.66    213.05 o
  -3   4   5       25.45       53.83    187.59 o
  -2   4   5        1.10      166.25    145.56 o
  -1   4   5     1006.40     1028.50    116.99 o
   0   4   5     1420.45     1307.95    114.33 o
   1   4   5      860.71      920.81    120.75 o
   2   4   5     4828.27     4396.82    215.07 o
   3   4   5     6821.29     6708.55    256.54 o
   4   4   5     5642.19     5360.89    291.13 o
   5   4   5       64.52      201.66    257.99 o
   6   4   5       94.07     -169.33    169.33 o
   7   4   5     1141.15     1318.56    356.60 o
   8   4   5        3.88     -172.48    172.48 o
  -6   5   5        2.03     -151.87    161.41 o
  -5   5   5      136.93      427.56    225.74 o
  -4   5   5     2194.64     2208.11    298.16 o
  -3   5   5     3607.34     3673.45    334.53 o
  -2   5   5       35.60      -76.22    195.27 o
  -1   5   5     3867.55     4065.59    194.74 o
   0   5   5     5397.18     4987.15    256.98 o
   1   5   5       16.00      124.25     93.15 o
   2   5   5     1897.14     2055.68    188.97 o
   3   5   5     2175.90     1755.98    206.26 o
   4   5   5     1759.10     2114.52    220.97 o
   5   5   5     4611.01     4370.96    313.68 o
   6   5   5      115.01      116.63    204.16 o
   7   5   5       88.78       68.46    154.94 o
  -6   6   5       35.77       15.11    188.64 o
  -5   6   5      156.99      158.25    206.83 o
  -4   6   5      564.83      483.33    267.61 o
  -3   6   5      960.89     1700.78    242.80 o
  -2   6   5      359.90      170.13    202.06 o
  -1   6   5     2326.43     2271.70    298.97 o
   0   6   5      282.85      161.50    128.54 o
   1   6   5      235.58      282.65    106.43 o
   2   6   5        0.92     -143.06    152.11 o
   3   6   5      490.32      422.06    191.71 o
   4   6   5        0.97      117.36    179.19 o
   5   6   5        1.04      -99.90    136.92 o
   6   6   5      178.14       51.16    133.28 o
   7   6   5       57.40      135.46    181.69 o
  -5   7   5        0.03      171.27    185.25 o
  -4   7   5      938.08      860.86    303.98 o
  -3   7   5        2.62     -122.37    172.72 o
  -2   7   5      164.52      168.60    191.96 o
  -1   7   5      142.49      262.66    152.36 o
   0   7   5      169.54       63.54    177.37 o
   1   7   5       63.28     -137.94    137.94 o
   2   7   5      285.23      479.04    220.08 o
   3   7   5      565.81      601.57    234.47 o
   4   7   5      338.21      428.04    220.81 o
   5   7   5      512.49      772.52    234.47 o
   6   7   5        0.36       27.56    179.91 o
   7   7   5      914.22      199.47    330.73 o
  -4   8   5      199.50       72.42    183.55 o
  -3   8   5       16.14       41.30    154.94 o
  -2   8   5        1.52      169.00    187.67 o
  -1   8   5      174.73      237.24    166.82 o
   0   8   5      340.38      393.38    170.58 o
   1   8   5     1103.43     1387.61    201.38 o
   2   8   5       22.38      -93.03    148.07 o
   3   8   5      191.19      -94.24    201.98 o
   4   8   5       75.04       38.15    150.90 o
   5   8   5      917.89     1183.50    276.18 o
   6   8   5      399.63      682.88    310.36 o
   7   8   5        5.69       36.86    214.75 o
  -3   9   5       14.22     -150.01    180.56 o
  -2   9   5      677.39      947.01    252.66 o
  -1   9   5      220.97      401.05    169.67 o
   0   9   5        3.75     -118.44    123.06 o
   1   9   5      408.81      559.29    170.80 o
   2   9   5      472.84      575.71    216.04 o
   3   9   5     3582.99     3578.48    373.41 o
   4   9   5      572.47      495.53    264.46 o
   5   9   5      522.22      592.60    286.68 o
   6   9   5       10.85      147.67    241.26 o
  -2  10   5        0.44      -42.27    182.34 o
  -1  10   5       42.38       30.56    120.45 o
   0  10   5       48.37       41.86    136.84 o
   1  10   5      395.00      240.35    319.21 o
   2  10   5      167.90      101.35    193.65 o
   3  10   5        0.90      -50.60    189.05 o
   4  10   5      101.94      645.54    275.04 o
   5  10   5      375.35      292.10    264.54 o
  -1  11   5        3.92      -83.50    127.91 o
   0  11   5      332.23      152.00    183.02 o
   1  11   5       56.27     -124.02    138.10 o
   2  11   5       39.35     -114.85    148.96 o
   3  11   5      164.52       52.05    172.64 o
   4  11   5       38.13       34.27    219.92 o
  -3 -11   6     1509.54     1200.88    335.02 o
  -2 -11   6      393.61      164.40    222.59 o
  -1 -11   6       95.90      -13.87    148.51 o
   0 -11   6      243.07       95.00    144.68 o
  -5 -10   6     1437.78     1584.47    365.65 o
  -4 -10   6      588.64      218.55    269.06 o
  -3 -10   6        1.16       27.88    195.59 o
  -2 -10   6      292.29      189.13    233.74 o
  -1 -10   6      781.13      803.75    386.70 o
   0 -10   6      426.60      343.05    177.74 o
   1 -10   6       72.59      -71.80    140.82 o
   2 -10   6      272.00     -234.23    234.23 o
  -6  -9   6      178.76     -239.48    242.31 o
  -5  -9   6      327.91      372.68    276.09 o
  -4  -9   6     2076.50     2199.78    328.23 o
  -3  -9   6        0.44     -104.67    201.41 o
  -2  -9   6       66.75       85.83    217.34 o
  -1  -9   6      797.01      801.77    512.95 o
   0  -9   6     1407.27     1258.08    237.70 o
   1  -9   6        1.38      151.60    151.47 o
   2  -9   6       42.25       40.90    205.78 o
   3  -9   6      303.96      -86.40    240.69 o
  -6  -8   6      569.78      809.45    268.98 o
  -5  -8   6      156.19      485.02    238.83 o
  -4  -8   6     2855.25     2996.22    342.45 o
  -3  -8   6     4586.64     4348.33    370.90 o
  -2  -8   6     1461.14     1736.58    288.14 o
  -1  -8   6       53.50       98.26    143.78 o
   0  -8   6       10.86      144.23    150.62 o
   1  -8   6     1830.36     1412.87    339.62 o
   2  -8   6     1257.52     1359.05    314.97 o
   3  -8   6       24.17      -75.41    194.30 o
   4  -8   6      661.80      732.10    310.04 o
  -7  -7   6      417.23      244.25    240.69 o
  -6  -7   6      129.58       28.53    163.99 o
  -5  -7   6      830.05      578.94    266.15 o
  -4  -7   6       17.00      175.87    187.19 o
  -3  -7   6       88.85      418.83    228.00 o
  -2  -7   6        4.69     -183.63    205.45 o
  -1  -7   6     9706.61    10520.40    653.06 o
   0  -7   6      347.20      654.20    185.65 o
   1  -7   6       92.87      440.95    188.16 o
   2  -7   6        0.65      412.93    185.65 o
   3  -7   6      325.54      259.77    214.26 o
   4  -7   6      826.49     1065.02    310.12 o
   5  -7   6      226.05      244.98    227.92 o
  -7  -6   6      991.62     1287.04    240.94 o
  -6  -6   6        0.05      152.03    202.22 o
  -5  -6   6        0.17       41.14    188.56 o
  -4  -6   6      270.59      334.13    194.54 o
  -3  -6   6      793.03      990.34    214.51 o
  -2  -6   6     1677.65     2383.58    269.39 o
  -1  -6   6      790.02      649.13    169.09 o
   0  -6   6     4252.05     4081.35    537.60 o
   1  -6   6     6440.43     6669.84    522.57 o
   2  -6   6       48.45      158.58    263.65 o
   3  -6   6     2022.61     2094.39    318.93 o
   4  -6   6      159.84       98.69    218.95 o
   5  -6   6        1.37      110.32    181.05 o
  -7  -5   6        1.63       -1.37    145.64 o
  -6  -5   6      194.52       40.41    191.63 o
  -5  -5   6        1.11     -121.24    148.31 o
  -4  -5   6      770.07      903.29    201.90 o
  -3  -5   6     1105.62      955.99    238.27 o
  -2  -5   6     3413.50     4645.92    283.53 o
  -1  -5   6      356.09      542.61    407.19 o
   0  -5   6     1148.36     1308.67    218.06 o
   1  -5   6     5532.12     5446.08    260.08 o
   2  -5   6     3392.55     3639.02    358.70 o
   3  -5   6      166.46     -114.53    248.37 o
   4  -5   6      613.28      690.07    283.21 o
   5  -5   6       11.15      473.87    198.26 o
   6  -5   6      133.69      314.00    239.64 o
  -8  -4   6      505.10      732.99    254.27 o
  -7  -4   6        0.50      -20.61    139.58 o
  -6  -4   6       59.38       36.37    145.48 o
  -5  -4   6     1073.29     1349.19    222.18 o
  -4  -4   6     6632.47     6556.03    297.67 o
  -3  -4   6     6612.16     6728.51    324.43 o
  -2  -4   6     2140.61     1919.97    225.18 o
  -1  -4   6     1091.67     1473.64    150.65 o
   0  -4   6     7884.31     8266.35    248.76 o
   1  -4   6     1828.93     1884.14    171.57 o
   2  -4   6        1.64       13.74    162.54 o
   3  -4   6     9200.23     7986.53    488.18 o
   4  -4   6     2425.07     1476.57    367.34 o
   5  -4   6      189.02      401.29    234.23 o
   6  -4   6      121.80      156.96    243.04 o
  -8  -3   6       11.85      -20.21    144.03 o
  -7  -3   6      807.99      698.48    240.94 o
  -6  -3   6        0.83      -35.48    137.80 o
  -5  -3   6     1527.98     1769.64    217.82 o
  -4  -3   6     3107.84     2757.23    231.80 o
  -3  -3   6     4655.44     4850.00    233.50 o
  -2  -3   6    17852.51    21653.46    442.83 o
  -1  -3   6      176.25      217.68    106.65 o
   0  -3   6     7044.34     9015.54    413.21 o
   1  -3   6     3380.18     3133.30    186.98 o
   2  -3   6      318.89      427.80    185.09 o
   3  -3   6     2449.58     2307.68    270.44 o
   4  -3   6      374.36      351.10    266.40 o
   5  -3   6      350.40      156.96    241.02 o
   6  -3   6      333.78      707.37    273.43 o
   7  -3   6        0.73       32.41    202.63 o
  -8  -2   6      120.14      263.57    163.51 o
  -7  -2   6      238.92      -99.41    210.87 o
  -6  -2   6     1173.45     1544.14    220.25 o
  -5  -2   6     1559.06     1365.92    233.74 o
  -4  -2   6      255.17      140.71    153.24 o
  -3  -2   6     1031.22     1115.13    146.94 o
  -2  -2   6     1705.46     1744.42    159.55 o
  -1  -2   6    43527.75    50192.71    769.97 o
   0  -2   6     1625.57     2042.61    128.30 o
   1  -2   6     1148.88     1325.50    127.62 o
   2  -2   6     8693.48     7937.72    419.07 o
   3  -2   6     1441.78     1212.52    238.35 o
   4  -2   6      496.05      550.41    259.36 o
   5  -2   6      568.06      837.98    249.50 o
   6  -2   6      372.83      248.37    279.08 o
   7  -2   6     1006.81     1953.59    346.09 o
  -8  -1   6      147.86     -148.55    221.62 o
  -7  -1   6        9.61       15.60    150.98 o
  -6  -1   6       92.73      171.91    148.31 o
  -5  -1   6     2703.56     2801.44    267.37 o
  -4  -1   6     8023.26     7593.81    307.29 o
  -3  -1   6        4.27      159.38    113.48 o
  -2  -1   6      289.51       55.93     94.56 o
  -1  -1   6    13801.88    13006.23    283.13 o
   0  -1   6    19067.20    19085.26    271.35 o
   1  -1   6     3534.11     3411.59    323.74 o
   2  -1   6      207.82      268.58    127.06 o
   3  -1   6      119.60      149.85    157.36 o
   4  -1   6        8.65      240.29    221.05 o
   5  -1   6      498.16      699.05    272.46 o
   6  -1   6      138.06      322.57    265.75 o
   7  -1   6     2047.50     3184.70    431.84 o
  -7   0   6      537.09      537.32    248.05 o
  -6   0   6      496.58      454.39    221.38 o
  -5   0   6      213.76      436.85    153.24 o
  -4   0   6      159.16      310.77    156.07 o
  -3   0   6      537.03      223.40    114.69 o
  -2   0   6      868.71      597.37    140.47 o
  -1   0   6      647.10      570.60     73.21 o
   0   0   6      940.33      780.89     85.32 o
   1   0   6     6579.19     6529.00    556.96 o
   2   0   6     6643.88     5715.54    335.34 o
   3   0   6     2463.00     2404.75    265.26 o
   4   0   6     1082.67      519.29    267.53 o
   5   0   6       26.00      205.05    236.73 o
   6   0   6     2696.15     2316.49    413.33 o
   7   0   6      745.29      795.71    325.88 o
  -7   1   6        2.31        5.25    122.69 o
  -6   1   6     1441.45     1497.26    283.05 o
  -5   1   6      205.35      -53.26    207.56 o
  -4   1   6      705.96      825.70    185.90 o
  -3   1   6        0.91      -65.31     85.11 o
  -2   1   6     5166.36     4360.29    209.98 o
  -1   1   6     1176.90      921.86     85.47 o
   0   1   6    10065.45     8484.68    165.99 o
   1   1   6     4466.17     3451.29    129.33 o
   2   1   6     4840.98     4994.68    270.44 o
   3   1   6     2535.41     2087.76    272.78 o
   4   1   6     6518.83     5283.78    450.19 o
   5   1   6       98.51     -225.90    225.90 o
   6   1   6        9.05     -149.20    239.40 o
   7   1   6      185.44     -137.40    256.13 o
   8   1   6      508.39      294.85    330.81 o
  -7   2   6       10.56     -109.27    189.53 o
  -6   2   6       30.73      -82.52    189.77 o
  -5   2   6      345.33      267.37    200.69 o
  -4   2   6      846.48      678.60    210.30 o
  -3   2   6     3182.80     2346.96    218.39 o
  -2   2   6       79.81      -90.85     99.98 o
  -1   2   6     5713.08     4263.20    151.85 o
   0   2   6      837.28      632.09     78.57 o
   1   2   6     1375.46     1158.28     87.78 o
   2   2   6       55.91       49.79    105.96 o
   3   2   6      609.17      796.84    170.86 o
   4   2   6      994.62      601.09    256.70 o
   5   2   6     4957.87     4006.60    450.59 o
   6   2   6      526.07      566.66    293.71 o
   7   2   6       65.05      -15.11    243.85 o
   8   2   6      972.59      768.96    358.86 o
  -7   3   6       87.56      195.43    217.25 o
  -6   3   6       75.24      -49.71    176.03 o
  -5   3   6     1816.56     2288.21    278.76 o
  -4   3   6      416.63      515.25    212.16 o
  -3   3   6      100.14      277.31    155.26 o
  -2   3   6     2576.39     2113.38    187.11 o
  -1   3   6     2469.63     2203.84    120.30 o
   0   3   6       42.77       45.09     79.59 o
   1   3   6       37.26       78.41     94.20 o
   2   3   6     1484.93     1083.61    123.34 o
   3   3   6     6461.28     6150.54    282.16 o
   4   3   6       76.72      190.66    197.05 o
   5   3   6      847.28      722.81    278.84 o
   6   3   6     1969.31     2183.05    360.39 o
   7   3   6     1373.15     1432.52    379.55 o
   8   3   6       26.86      -25.86    181.13 o
  -6   4   6        0.58       67.73    175.23 o
  -5   4   6        0.40      332.83    163.10 o
  -4   4   6        0.66      160.68    214.51 o
  -3   4   6       29.16     -122.21    171.75 o
  -2   4   6     3356.66     3394.60    261.38 o
  -1   4   6     8218.61     7385.05    387.95 o
   0   4   6     3980.50     3437.10    159.55 o
   1   4   6     1177.31     1161.32    104.68 o
   2   4   6      983.85     1213.65    145.40 o
   3   4   6     2665.11     2594.21    180.88 o
   4   4   6     2591.18     2829.24    252.09 o
   5   4   6      460.89      796.44    262.35 o
   6   4   6      177.84      -28.05    202.54 o
   7   4   6       60.89      192.85    248.21 o
   8   4   6       93.79      -86.89    212.65 o
  -6   5   6       12.91      -98.04    188.00 o
  -5   5   6       37.08      -51.48    183.39 o
  -4   5   6       33.94      -52.13    189.05 o
  -3   5   6     2245.56     2153.23    292.34 o
  -2   5   6      452.18      864.17    188.32 o
  -1   5   6      398.36      339.46    121.79 o
   0   5   6     1259.61     1097.80    177.97 o
   1   5   6       24.01       64.62     89.32 o
   2   5   6     3179.70     3179.05    212.32 o
   3   5   6      601.07      473.63    172.72 o
   4   5   6     2084.66     2470.06    214.91 o
   5   5   6     2618.48     2396.11    303.01 o
   6   5   6      149.62      323.70    231.80 o
   7   5   6        0.21      -30.47    187.83 o
  -6   6   6        2.14       -0.32    178.06 o
  -5   6   6       41.55     -159.47    159.47 o
  -4   6   6       97.87      531.42    205.45 o
  -3   6   6       48.43      274.96    189.45 o
  -2   6   6       36.16     -188.16    197.61 o
  -1   6   6      851.24      895.94    209.37 o
   0   6   6        3.84      120.15    124.06 o
   1   6   6     2685.14     2315.57    294.00 o
   2   6   6      546.29      656.29    183.39 o
   3   6   6      206.79       32.49    190.26 o
   4   6   6       70.97      309.15    159.06 o
   5   6   6        0.70      -42.92     90.36 o
   6   6   6       11.77       64.34    145.64 o
   7   6   6       11.92      -83.98    209.50 o
  -5   7   6      108.26      -89.23    161.08 o
  -4   7   6       14.43     -120.27    200.93 o
  -3   7   6      181.32       84.46    175.39 o
  -2   7   6      389.75      712.54    219.84 o
  -1   7   6      961.43      850.76    409.25 o
   0   7   6      101.44     -133.89    133.89 o
   1   7   6       80.60      -20.74    239.00 o
   2   7   6      330.39      370.25    203.68 o
   3   7   6      656.98      861.10    211.52 o
   4   7   6     1189.85      723.05    249.02 o
   5   7   6       58.45       27.48    146.53 o
   6   7   6       34.44       74.60    166.01 o
   7   7   6       88.86       36.86    159.22 o
  -4   8   6       15.67       42.59    165.53 o
  -3   8   6      421.25      521.23    220.41 o
  -2   8   6      142.90     -210.87    215.40 o
  -1   8   6      880.07     1159.72    300.38 o
   0   8   6      167.58      327.32    160.48 o
   1   8   6     3019.76     3024.94    233.28 o
   2   8   6       60.66     -143.87    150.74 o
   3   8   6      379.01      475.81    225.34 o
   4   8   6      144.77      179.02    145.48 o
   5   8   6      933.97     1120.30    266.88 o
   6   8   6        1.17       79.69    183.15 o
  -3   9   6       55.47     -162.29    162.29 o
  -2   9   6       29.41     -143.70    143.70 o
  -1   9   6      410.54      321.36    165.18 o
   0   9   6       34.53       88.38    113.27 o
   1   9   6      267.51       16.06    154.05 o
   2   9   6      370.89      555.58    176.60 o
   3   9   6       42.09     -186.22    186.22 o
   4   9   6      121.43     -149.04    216.12 o
   5   9   6       46.10      -78.72    205.70 o
   6   9   6      268.08      479.12    257.02 o
  -2  10   6       64.07      -48.33    172.88 o
  -1  10   6      120.35      123.95    149.62 o
   0  10   6      307.97      587.10    231.04 o
   1  10   6      849.37     1221.64    277.43 o
   2  10   6        0.95      -44.94    161.81 o
   3  10   6      517.38      329.84    270.84 o
   4  10   6      259.92      227.20    206.91 o
   5  10   6        7.42       44.94    199.07 o
  -1  11   6       30.13       15.24    146.23 o
   0  11   6        4.66      190.73    121.88 o
   1  11   6        0.33       16.37    132.94 o
   2  11   6      157.11      355.06    220.65 o
   3  11   6      369.15      158.82    219.19 o
   4  11   6      163.94      160.27    197.37 o
  -3 -11   7       63.45      166.25    244.82 o
  -2 -11   7      955.04      769.12    284.74 o
  -1 -11   7       98.12      -38.08    252.25 o
  -4 -10   7       60.83      212.57    236.09 o
  -3 -10   7      183.24      -91.41    206.59 o
  -2 -10   7     1786.96     1674.19    344.63 o
  -1 -10   7     2927.94     2435.75    274.04 o
   0 -10   7     1098.55      567.99    227.51 o
   1 -10   7      122.81        6.20    139.73 o
   2 -10   7       10.14      163.26    285.15 o
  -5  -9   7      335.25      -46.64    195.43 o
  -4  -9   7        1.31     -136.27    187.51 o
  -3  -9   7      373.02      457.46    254.35 o
  -2  -9   7       50.54     -159.22    191.80 o
  -1  -9   7      548.92      471.12    197.01 o
   0  -9   7     2097.69     1948.45    273.02 o
   1  -9   7        6.46      -41.41    153.34 o
   2  -9   7       30.70      -52.21    242.96 o
   3  -9   7      805.11       66.28    265.10 o
  -6  -8   7      145.00       42.11    238.92 o
  -5  -8   7        4.71       11.15    179.91 o
  -4  -8   7      463.83       64.98    273.51 o
  -3  -8   7     1870.55     1541.39    316.99 o
  -2  -8   7     1143.39     1107.69    282.72 o
  -1  -8   7       51.96      121.14    164.29 o
   0  -8   7       50.04        7.16    123.63 o
   1  -8   7       48.40      196.04    141.69 o
   2  -8   7      906.66     1127.74    276.50 o
   3  -8   7       34.10      119.13    146.94 o
   4  -8   7        0.00     -149.52    169.33 o
  -7  -7   7      177.28      130.61    207.64 o
  -6  -7   7     1025.60      747.30    262.27 o
  -5  -7   7       26.22      -43.32    174.01 o
  -4  -7   7      568.22      627.92    233.26 o
  -3  -7   7      463.32      405.82    213.94 o
  -2  -7   7      752.04      506.85    230.11 o
  -1  -7   7     1220.70     1264.82    212.15 o
   0  -7   7      598.07      594.77    288.34 o
   1  -7   7      451.27      511.60    181.20 o
   2  -7   7     1015.65     1071.00    280.05 o
   3  -7   7       45.62      395.96    215.56 o
   4  -7   7     2159.22     2409.04    395.31 o
   5  -7   7       23.94       52.37    212.16 o
  -7  -6   7      199.85      -75.41    161.81 o
  -6  -6   7     1195.68     1676.21    258.64 o
  -5  -6   7        2.09     -156.88    156.88 o
  -4  -6   7      311.18      122.04    200.12 o
  -3  -6   7        1.86       56.82    212.49 o
  -2  -6   7     2311.20     2386.33    304.14 o
  -1  -6   7       24.32     -133.26    133.26 o
   0  -6   7      104.67      314.24    167.88 o
   1  -6   7     3541.73     3582.98    256.05 o
   2  -6   7      452.67      322.33    307.37 o
   3  -6   7     1254.98     1307.49    333.80 o
   4  -6   7       70.64       27.48    186.30 o
   5  -6   7      141.06      -14.71    178.30 o
  -7  -5   7      321.87      136.11    186.46 o
  -6  -5   7      378.30      148.96    187.27 o
  -5  -5   7       29.54      -69.75    135.62 o
  -4  -5   7      968.89      841.30    254.03 o
  -3  -5   7      486.70      637.70    199.80 o
  -2  -5   7      189.66      670.35    197.61 o
  -1  -5   7     5520.00     6743.59    474.72 o
   0  -5   7     2199.88     2957.24    197.35 o
   1  -5   7     1563.91     1863.64    211.85 o
   2  -5   7     2378.65     1884.65    306.32 o
   3  -5   7        3.77     -116.87    235.28 o
   4  -5   7        1.33      162.62    183.87 o
   5  -5   7      451.39     1200.64    282.72 o
   6  -5   7      743.77      565.52    344.63 o
  -7  -4   7      123.44       94.97    137.32 o
  -6  -4   7       29.73      176.76    160.27 o
  -5  -4   7      254.98      339.30    174.50 o
  -4  -4   7     1106.26     1113.19    215.64 o
  -3  -4   7        8.94      -31.36    186.70 o
  -2  -4   7     2418.86     2401.52    228.73 o
  -1  -4   7     6753.74     8154.31    424.45 o
   0  -4   7      603.68     1123.61    305.72 o
   1  -4   7       97.76      -48.63    132.47 o
   2  -4   7      108.99      165.93    232.45 o
   3  -4   7        4.66      -51.57    204.57 o
   4  -4   7      783.82      246.92    289.03 o
   5  -4   7       69.75     -166.90    180.80 o
   6  -4   7      281.57      -81.31    278.52 o
  -8  -3   7      178.86      190.74    195.35 o
  -7  -3   7      327.32       93.76    201.01 o
  -6  -3   7       39.75      228.89    166.98 o
  -5  -3   7       96.26      443.88    178.06 o
  -4  -3   7      278.36      319.82    167.06 o
  -3  -3   7      239.73      261.95    141.20 o
  -2  -3   7     4479.21     5268.43    255.16 o
  -1  -3   7       35.61      156.17    101.89 o
   0  -3   7      806.12      750.09    140.84 o
   1  -3   7     2293.81     2646.14    181.21 o
   2  -3   7     2556.24     1880.05    264.29 o
   3  -3   7     6990.28     7144.11    450.92 o
   4  -3   7      534.26      227.92    244.98 o
   5  -3   7      553.86      339.30    297.67 o
   6  -3   7      208.73      -70.96    288.86 o
   7  -3   7        0.79      134.09    186.14 o
  -8  -2   7        8.63     -122.69    154.86 o
  -7  -2   7       62.25      117.68    158.25 o
  -6  -2   7        3.76       87.77    162.13 o
  -5  -2   7     1981.36     1978.97    239.64 o
  -4  -2   7      549.51      608.93    171.02 o
  -3  -2   7       90.09      -89.71    113.72 o
  -2  -2   7       58.61      213.13    129.08 o
  -1  -2   7      475.33      533.38    106.49 o
   0  -2   7    12325.67    13872.54    266.01 o
   1  -2   7      104.51      328.15    106.61 o
   2  -2   7     4155.97     4535.76    314.57 o
   3  -2   7     2221.87     1603.47    274.40 o
   4  -2   7      413.72      362.01    271.89 o
   5  -2   7      138.89      138.61    202.71 o
   6  -2   7      135.08      304.95    224.85 o
   7  -2   7      156.50     -150.01    255.40 o
  -8  -1   7      134.71      191.07    205.54 o
  -7  -1   7        2.17      117.76    148.39 o
  -6  -1   7        2.91      -34.11    148.88 o
  -5  -1   7       88.97      165.28    186.86 o
  -4  -1   7      501.93      554.53    163.67 o
  -3  -1   7      691.92      652.49    136.19 o
  -2  -1   7     1577.91     1409.00    150.49 o
  -1  -1   7      353.95      400.52     81.66 o
   0  -1   7     6302.18     6057.08    563.59 o
   1  -1   7      923.35     1028.54    117.06 o
   2  -1   7      122.41      144.59    150.09 o
   3  -1   7       66.79      106.36    158.98 o
   4  -1   7     2155.05     1976.23    321.28 o
   5  -1   7     2029.05     2593.40    331.54 o
   6  -1   7        4.59     -163.26    188.56 o
   7  -1   7      539.11      825.21    326.04 o
  -7   0   7       17.03     -104.91    129.08 o
  -6   0   7      736.78      605.94    208.53 o
  -5   0   7        0.71      180.72    123.58 o
  -4   0   7     2084.91     1793.97    226.06 o
  -3   0   7      160.13      228.33    117.03 o
  -2   0   7     1947.98     1579.87    156.48 o
  -1   0   7        4.86       87.39     56.09 o
   0   0   7      135.86       60.47     78.95 o
   1   0   7       55.04      101.07    149.85 o
   2   0   7     7545.91     6207.44    360.80 o
   3   0   7      864.64      564.15    195.11 o
   4   0   7     1382.57     1414.82    291.05 o
   5   0   7      687.83     1042.63    253.87 o
   6   0   7      160.21       16.33    245.70 o
   7   0   7      154.41       91.17    210.79 o
  -7   1   7        0.14        4.04    139.26 o
  -6   1   7      249.67      403.63    205.54 o
  -5   1   7      853.19      675.93    203.51 o
  -4   1   7      318.84      100.63    179.83 o
  -3   1   7      192.67      141.28    119.62 o
  -2   1   7     1006.11      898.84    137.80 o
  -1   1   7     1951.66     1395.46     97.45 o
   0   1   7     1086.70      998.25     88.82 o
   1   1   7     2669.58     2669.98    190.66 o
   2   1   7      508.93      431.92    141.60 o
   3   1   7     4460.98     3599.01    328.23 o
   4   1   7     4303.46     2919.68    417.21 o
   5   1   7       72.32       46.96    261.55 o
   6   1   7      845.55      881.79    320.79 o
   7   1   7      184.58       53.75    208.28 o
  -7   2   7        2.84      305.51    196.24 o
  -6   2   7      167.40      152.19    206.59 o
  -5   2   7      292.23      -60.46    206.83 o
  -4   2   7      227.59      474.44    191.55 o
  -3   2   7       95.71       92.30    143.46 o
  -2   2   7        2.06      -14.06    112.99 o
  -1   2   7     1826.99     1396.74    107.21 o
   0   2   7        4.85      -61.65     61.65 o
   1   2   7      715.75      488.08     80.52 o
   2   2   7     3249.67     2595.82    191.63 o
   3   2   7     1800.31     2012.84    202.79 o
   4   2   7     2409.14     2324.58    298.32 o
   5   2   7      472.43      594.30    289.51 o
   6   2   7      124.92      163.67    194.79 o
   7   2   7      257.28      157.53    237.22 o
   8   2   7      692.99      833.54    335.66 o
  -7   3   7      326.28      413.09    307.78 o
  -6   3   7       26.39       15.84    188.24 o
  -5   3   7        0.46       38.71    176.03 o
  -4   3   7      860.22      857.22    231.56 o
  -3   3   7        3.98        2.26    137.64 o
  -2   3   7      215.55      130.69    136.27 o
  -1   3   7      732.22      661.48    145.24 o
   0   3   7     2024.81     1627.92    122.10 o
   1   3   7     3393.92     2841.91    241.02 o
   2   3   7     8622.30     7620.56    265.26 o
   3   3   7     8501.45     8101.38    332.02 o
   4   3   7      235.88      701.63    199.39 o
   5   3   7      896.50      977.97    284.26 o
   6   3   7      494.15      460.86    308.18 o
   7   3   7      266.51     -108.55    232.05 o
   8   3   7       27.63      -88.42    204.24 o
  -6   4   7       55.52      150.41    211.35 o
  -5   4   7     1353.35     1610.34    293.31 o
  -4   4   7      416.44      544.27    232.21 o
  -3   4   7      180.47      414.06    166.01 o
  -2   4   7      409.55      434.35    148.07 o
  -1   4   7        7.20       -3.96     93.29 o
   0   4   7     4373.74     3894.74    599.59 o
   1   4   7        2.81      -32.44    113.76 o
   2   4   7       41.39      124.71    121.64 o
   3   4   7      177.36      122.04    140.07 o
   4   4   7       79.13        5.90    167.79 o
   5   4   7      699.84      482.28    269.95 o
   6   4   7       66.81      -47.04    221.13 o
   7   4   7      466.98      119.05    272.78 o
  -6   5   7       20.48      192.04    141.44 o
  -5   5   7      166.22      293.79    171.35 o
  -4   5   7       51.96      110.24    166.09 o
  -3   5   7     3818.77     3141.06    339.70 o
  -2   5   7     1214.45     1299.97    242.63 o
  -1   5   7        2.46     -104.97    104.97 o
   0   5   7      813.53      866.91    120.60 o
   1   5   7      472.70      415.19     98.87 o
   2   5   7        6.96     -131.50    131.50 o
   3   5   7      193.15      306.16    142.41 o
   4   5   7      521.79      443.48    187.59 o
   5   5   7     1182.86      985.49    236.25 o
   6   5   7      185.84      397.09    241.18 o
   7   5   7       68.01      124.39    194.95 o
  -5   6   7       26.78      -43.40    182.82 o
  -4   6   7       29.31       93.76    158.66 o
  -3   6   7      105.56      -66.84    166.66 o
  -2   6   7       98.80     -172.96    229.38 o
  -1   6   7      265.93      239.98    147.99 o
   0   6   7      158.18       97.82    117.88 o
   1   6   7      822.42      780.56    140.19 o
   2   6   7      162.51      345.12    147.10 o
   3   6   7      722.86      665.67    201.25 o
   4   6   7      130.01      324.27    187.19 o
   5   6   7      310.30      223.32    196.81 o
   6   6   7      310.58      270.52    221.54 o
   7   6   7      829.90     1104.54    345.04 o
  -5   7   7       12.54       68.13    180.24 o
  -4   7   7       26.73      119.05    198.26 o
  -3   7   7       31.43      344.55    171.51 o
  -2   7   7      809.54      854.39    275.29 o
  -1   7   7     2873.99     2486.55    229.75 o
   0   7   7       78.54      229.95    148.48 o
   1   7   7     1375.48     1524.18    164.15 o
   2   7   7      322.87      197.21    206.83 o
   3   7   7       75.58       68.30    179.43 o
   4   7   7     1058.11     1053.86    234.07 o
   5   7   7       57.94      131.34    159.06 o
   6   7   7      194.10      113.07    152.84 o
   7   7   7      219.21      519.13    252.25 o
  -4   8   7      267.26      375.02    267.85 o
  -3   8   7      708.13     1190.86    249.34 o
  -2   8   7       10.79     -171.27    171.27 o
  -1   8   7       73.66       28.88    129.88 o
   0   8   7      846.95     1074.11    175.96 o
   1   8   7      693.13      593.81    203.27 o
   2   8   7      158.86      -28.77    176.60 o
   3   8   7      563.77      411.31    201.66 o
   4   8   7       88.98       30.07    169.33 o
   5   8   7       53.29      123.01    203.84 o
   6   8   7     1321.65     1252.29    304.14 o
  -3   9   7       18.98       64.82    199.39 o
  -2   9   7      129.04      109.35    173.77 o
  -1   9   7       32.71      219.91    145.91 o
   0   9   7      409.39      334.75    310.12 o
   1   9   7      282.06      186.08    139.38 o
   2   9   7       63.41       89.07    188.48 o
   3   9   7      161.94       78.80    211.03 o
   4   9   7      443.76      683.93    258.07 o
   5   9   7       97.87       41.62    196.73 o
   6   9   7       67.27      123.34    183.47 o
  -2  10   7       83.20      130.69    218.22 o
  -1  10   7      117.74      145.95    150.30 o
   0  10   7        0.51      -59.25     97.01 o
   1  10   7       34.67      216.18    195.27 o
   2  10   7       81.75       42.11    166.90 o
   3  10   7      500.97      373.49    284.42 o
   4  10   7     1268.47     1930.16    302.12 o
   5  10   7       89.61      322.41    219.92 o
  -1  11   7        0.45     -116.78    116.78 o
   0  11   7       97.99       29.10    124.08 o
   1  11   7       40.63      107.41    129.65 o
   2  11   7      218.74      511.05    225.74 o
   3  11   7      205.50      439.60    225.98 o
   4  11   7        6.07      334.53    273.83 o
  -4 -10   8     1274.61     1042.79    330.97 o
  -3 -10   8      131.97       99.09    225.74 o
  -2 -10   8     1137.87      593.25    301.31 o
  -1 -10   8      539.84      624.50    188.88 o
   0 -10   8     1044.66      879.98    227.12 o
   1 -10   8        0.68      -82.49    124.02 o
  -5  -9   8     1207.95      568.68    331.14 o
  -4  -9   8      114.00      328.87    208.61 o
  -3  -9   8      212.03      111.05    202.63 o
  -2  -9   8       16.65      -44.45    217.90 o
  -1  -9   8       52.73       28.05    147.02 o
   0  -9   8     1189.54     1513.74    557.04 o
   1  -9   8      656.46      511.68    181.42 o
   2  -9   8      912.83      617.58    305.84 o
   3  -9   8      427.34      178.62    243.76 o
  -6  -8   8       47.16       82.52    191.55 o
  -5  -8   8        2.57     -198.50    198.50 o
  -4  -8   8      281.94       42.43    259.77 o
  -3  -8   8      108.09      139.34    193.25 o
  -2  -8   8     5970.05     5907.18    435.48 o
  -1  -8   8        4.70     -105.74    143.80 o
   0  -8   8       37.35       48.09    130.87 o
   1  -8   8      773.64      991.33    203.86 o
   2  -8   8     1755.26     1435.27    324.27 o
   3  -8   8      165.71      -19.40    204.24 o
   4  -8   8       95.03       88.91    187.83 o
  -6  -7   8       29.43     -119.70    163.75 o
  -5  -7   8      764.97      872.98    270.44 o
  -4  -7   8     1631.93     1897.18    257.10 o
  -3  -7   8       22.80       -9.86    196.00 o
  -2  -7   8     1204.39     1212.44    287.33 o
  -1  -7   8      629.15      954.36    171.13 o
   0  -7   8        9.59      127.44    161.12 o
   1  -7   8      253.81      474.70    175.83 o
   2  -7   8      341.99      339.22    264.13 o
   3  -7   8       72.57      109.52    215.15 o
   4  -7   8     1126.73      825.45    346.90 o
  -7  -6   8       24.01     -171.99    171.99 o
  -6  -6   8      133.89     -179.27    179.27 o
  -5  -6   8       76.28      -31.93    163.43 o
  -4  -6   8      338.08      356.27    235.84 o
  -3  -6   8      111.52       31.84    236.01 o
  -2  -6   8      825.07      540.31    263.97 o
  -1  -6   8      237.83      407.22    174.68 o
   0  -6   8       71.93      211.57    148.98 o
   1  -6   8     3817.67     3390.86    266.27 o
   2  -6   8     1786.85     1393.16    325.48 o
   3  -6   8      826.19      494.88    295.09 o
   4  -6   8     1039.30      861.99    313.35 o
   5  -6   8       87.62     -157.20    157.20 o
  -7  -5   8      640.25      613.86    242.55 o
  -6  -5   8     1899.42     1827.02    278.20 o
  -5  -5   8      630.90      719.98    207.39 o
  -4  -5   8      109.14      124.87    229.14 o
  -3  -5   8      576.22      841.05    198.67 o
  -2  -5   8      832.86      895.61    230.91 o
  -1  -5   8    11681.71    13831.64    416.69 o
   0  -5   8     1382.33     1533.13    291.37 o
   1  -5   8      157.03     -149.33    149.33 o
   2  -5   8        4.83      433.70    254.27 o
   3  -5   8      455.41      357.97    251.52 o
   4  -5   8      314.79      553.72    255.16 o
   5  -5   8        1.90     -102.24    176.20 o
   6  -5   8     1240.15     1314.68    361.12 o
  -7  -4   8       89.20       69.02    187.43 o
  -6  -4   8      175.03       64.98    171.67 o
  -5  -4   8        3.82      140.80    163.35 o
  -4  -4   8     6099.40     6546.25    346.17 o
  -3  -4   8      501.44      526.41    190.58 o
  -2  -4   8      146.15      435.64    177.17 o
  -1  -4   8        0.84      -80.11    120.95 o
   0  -4   8     1238.32     1249.99    159.67 o
   1  -4   8     1105.75     1373.72    176.46 o
   2  -4   8      117.70      -67.08    217.34 o
   3  -4   8      659.26      197.94    291.37 o
   4  -4   8     2203.74     2534.23    350.53 o
   5  -4   8     1313.50     1227.39    353.04 o
   6  -4   8      117.83      159.38    237.62 o
  -7  -3   8      649.64      893.83    222.59 o
  -6  -3   8      661.57      703.73    195.76 o
  -5  -3   8       12.36       84.30    146.78 o
  -4  -3   8      969.91     1113.75    199.96 o
  -3  -3   8    18178.37    18087.66    445.99 o
  -2  -3   8        3.23       44.94    141.52 o
  -1  -3   8     1029.89     1193.75    118.82 o
   0  -3   8     3371.94     3477.76    187.54 o
   1  -3   8     6503.03     7098.41    258.10 o
   2  -3   8     4274.11     4648.43    332.91 o
   3  -3   8       18.13      140.23    236.98 o
   4  -3   8      227.09      212.73    247.48 o
   5  -3   8     1089.94     1264.49    324.75 o
   6  -3   8     1220.38     1290.19    335.10 o
  -7  -2   8      202.59      468.05    196.81 o
  -6  -2   8       20.45      145.81    136.35 o
  -5  -2   8     2819.33     2997.92    260.41 o
  -4  -2   8        7.67      -64.09    142.41 o
  -3  -2   8     2119.21     2405.32    187.19 o
  -2  -2   8     9066.21     9477.33    300.83 o
  -1  -2   8    13319.71    14962.98    275.76 o
   0  -2   8      609.28      512.12    112.91 o
   1  -2   8      916.34     1197.17    136.62 o
   2  -2   8        0.78       90.28    146.70 o
   3  -2   8     3976.68     3692.04    371.47 o
   4  -2   8        3.39      477.75    237.54 o
   5  -2   8        0.10      344.63    171.10 o
   6  -2   8      114.30      214.67    230.02 o
   7  -2   8      458.95      573.45    308.59 o
  -7  -1   8      323.67      496.18    238.35 o
  -6  -1   8      223.23       51.57    183.63 o
  -5  -1   8     1235.13      924.30    228.73 o
  -4  -1   8        9.22      122.04    138.29 o
  -3  -1   8      619.04      439.60    150.25 o
  -2  -1   8       65.29      365.00     94.97 o
  -1  -1   8     2381.37     2442.15    126.15 o
   0  -1   8      344.51      476.90     94.12 o
   1  -1   8     1164.38     1102.97    118.41 o
   2  -1   8      216.88       24.09    147.50 o
   3  -1   8     3364.94     2741.95    328.87 o
   4  -1   8     1695.24     1808.92    313.03 o
   5  -1   8     1325.54     1589.81    324.99 o
   6  -1   8        0.97       14.87    171.43 o
   7  -1   8       43.68      265.67    235.60 o
  -7   0   8      127.57      -95.78    168.19 o
  -6   0   8      350.11      235.04    200.12 o
  -5   0   8        2.23       -8.97    190.26 o
  -4   0   8       27.63      249.58    165.61 o
  -3   0   8      665.37      596.48    128.11 o
  -2   0   8       27.49       66.68    109.68 o
  -1   0   8      107.69      201.87    137.28 o
   0   0   8     4761.00     3857.45    191.96 o
   1   0   8     5301.00     4627.79    213.90 o
   2   0   8      100.77       68.62    155.67 o
   3   0   8     1024.76      985.57    217.25 o
   4   0   8      189.25      547.34    209.82 o
   5   0   8      189.81      -45.26    234.15 o
   6   0   8      468.41      733.88    260.01 o
   7   0   8      566.44      740.02    335.50 o
  -7   1   8      212.40      156.15    210.30 o
  -6   1   8      195.06      284.74    191.55 o
  -5   1   8      959.91     1431.63    232.77 o
  -4   1   8     6089.97     5589.62    343.18 o
  -3   1   8     1503.85     1040.85    174.66 o
  -2   1   8       38.95       74.76    113.72 o
  -1   1   8     2040.22     1601.00    105.83 o
   0   1   8      668.78      396.90     77.49 o
   1   1   8       50.52      -24.41     75.45 o
   2   1   8     7930.70     6418.23    335.58 o
   3   1   8     6871.65     5398.23    382.46 o
   4   1   8     1472.51     1458.79    298.32 o
   5   1   8       49.76       90.20    246.92 o
   6   1   8      167.54      450.27    261.87 o
   7   1   8      681.96      289.35    290.72 o
  -7   2   8      461.82      756.19    274.88 o
  -6   2   8       47.18      249.83    159.63 o
  -5   2   8      403.21      551.46    200.93 o
  -4   2   8     2617.81     2539.33    275.53 o
  -3   2   8     3057.26     2629.53    217.66 o
  -2   2   8     1703.52     1463.48    167.87 o
  -1   2   8     5597.53     4155.34    164.09 o
   0   2   8      111.32      267.96     69.49 o
   1   2   8      453.96      464.65     96.42 o
   2   2   8      344.30      611.43    126.00 o
   3   2   8       91.57       97.64    146.70 o
   4   2   8     3371.10     4360.85    352.31 o
   5   2   8     1013.61     1011.51    302.60 o
   6   2   8       76.29      278.12    195.19 o
   7   2   8       30.87      -97.96    194.62 o
  -7   3   8        6.05       -6.95    185.25 o
  -6   3   8      104.78      -55.04    199.72 o
  -5   3   8       48.83       36.21    155.91 o
  -4   3   8      131.30       26.27    213.78 o
  -3   3   8      181.47      434.99    156.39 o
  -2   3   8     2372.89     1989.16    211.19 o
  -1   3   8     1695.55     1191.04    111.59 o
   0   3   8      513.49      402.35     84.78 o
   1   3   8        0.08      -37.30    185.21 o
   2   3   8       11.32      -67.25     95.13 o
   3   3   8      844.73      826.59    166.58 o
   4   3   8      104.83      111.29    181.53 o
   5   3   8     2228.95     1803.67    369.20 o
   6   3   8      588.94      905.47    279.57 o
   7   3   8       23.98      138.21    214.26 o
  -6   4   8      412.08      691.45    255.24 o
  -5   4   8     1124.14     1605.16    302.85 o
  -4   4   8        3.23      -73.31    166.58 o
  -3   4   8       21.29       30.47    154.45 o
  -2   4   8       26.30      133.36    143.46 o
  -1   4   8     3709.70     3333.87    308.02 o
   0   4   8    16009.29    12799.65    513.96 o
   1   4   8       78.48      116.84     92.62 o
   2   4   8     2148.28     2184.51    191.31 o
   3   4   8      285.77      287.57    158.98 o
   4   4   8      984.79      819.15    199.07 o
   5   4   8     3744.59     3679.43    392.80 o
   6   4   8      940.30      831.92    335.82 o
   7   4   8      385.46      192.68    279.17 o
  -6   5   8        9.53      -67.16    188.32 o
  -5   5   8       36.11       22.06    209.58 o
  -4   5   8      401.98      833.29    217.74 o
  -3   5   8       56.77      102.40    205.78 o
  -2   5   8       15.98     -166.98    166.98 o
  -1   5   8      821.54      860.88    261.06 o
   0   5   8      395.81      485.08    106.09 o
   1   5   8      429.19      357.41    104.47 o
   2   5   8     9665.19     9818.41    350.69 o
   3   5   8      836.33      785.37    170.38 o
   4   5   8      154.80       -3.31    155.10 o
   5   5   8        7.12      213.54    188.16 o
   6   5   8        1.50        6.55    145.48 o
   7   5   8        5.92     -136.43    171.10 o
  -5   6   8      787.63      733.88    300.58 o
  -4   6   8       66.52       50.60    146.05 o
  -3   6   8      305.28      513.31    226.79 o
  -2   6   8        7.95      -87.69    213.94 o
  -1   6   8      872.51     1079.01    163.72 o
   0   6   8     1759.13     1790.91    269.02 o
   1   6   8      165.43      160.85    122.96 o
   2   6   8      390.19      550.49    163.35 o
   3   6   8      999.93      875.00    206.10 o
   4   6   8      239.66      483.41    172.88 o
   5   6   8       11.09        4.12    146.94 o
   6   6   8        2.93      -37.99    144.43 o
   7   6   8      595.47     1035.68    357.81 o
  -5   7   8      178.05      685.47    262.52 o
  -4   7   8      652.42      711.01    284.18 o
  -3   7   8      294.25      547.50    230.75 o
  -2   7   8        6.99      253.38    159.38 o
  -1   7   8        6.34       93.36    136.79 o
   0   7   8      143.00      155.10    143.18 o
   1   7   8       42.61       95.76    135.89 o
   2   7   8        6.52      103.29    160.11 o
   3   7   8      103.73       -2.02    164.56 o
   4   7   8     2007.94     1984.55    242.63 o
   5   7   8      695.50      902.80    183.15 o
   6   7   8       53.50     -113.56    140.80 o
   7   7   8      449.83      398.70    213.94 o
  -4   8   8      129.48      -35.48    190.50 o
  -3   8   8       48.06       25.78    155.42 o
  -2   8   8      529.57      805.17    242.88 o
  -1   8   8     1037.21      936.82    395.75 o
   0   8   8        8.52       10.31    123.19 o
   1   8   8     1639.19     1742.04    274.88 o
   2   8   8     2939.50     2691.84    308.67 o
   3   8   8      145.26      314.00    200.44 o
   4   8   8        4.39     -101.60    141.68 o
   5   8   8      530.74      259.69    253.22 o
   6   8   8      440.81      402.75    213.38 o
  -3   9   8        4.90      -58.52    143.14 o
  -2   9   8     1105.88     1909.55    330.81 o
  -1   9   8      675.74     1076.41    190.45 o
   0   9   8      124.56       98.79    145.30 o
   1   9   8      241.82      147.74    149.55 o
   2   9   8       32.94       52.13    165.37 o
   3   9   8        0.79      -62.23    140.88 o
   4   9   8       36.00       35.72    158.17 o
   5   9   8       30.43     -152.68    152.68 o
   6   9   8       74.08       -4.53    187.59 o
  -2  10   8        0.72      -21.98    142.82 o
  -1  10   8       25.05      -35.21    124.36 o
   0  10   8      200.56      135.13    143.37 o
   1  10   8      312.76      286.32    221.66 o
   2  10   8       46.42     -168.36    168.36 o
   3  10   8      180.60     -161.81    161.81 o
   4  10   8      120.56       49.30    142.33 o
   5  10   8      130.49      -61.43    183.71 o
   0  11   8       16.83      -27.94    116.52 o
   1  11   8       81.30       72.38    126.84 o
   2  11   8        1.49      -18.51    165.45 o
   3  11   8       75.65      314.00    206.18 o
  -4 -10   9       16.28        8.81    160.92 o
  -3 -10   9       61.25       62.07    129.80 o
  -2 -10   9        9.11      239.16    151.87 o
  -1 -10   9        0.44       67.88    271.93 o
   0 -10   9      241.75       45.28    147.13 o
   1 -10   9      478.55      485.03    212.77 o
  -5  -9   9      181.72      291.77    211.03 o
  -4  -9   9      183.98      -86.56    188.40 o
  -3  -9   9      601.71      314.49    220.89 o
  -2  -9   9      263.34      140.47    214.26 o
  -1  -9   9      360.75      498.82    504.26 o
   0  -9   9     3024.65     3183.92    304.06 o
   1  -9   9     1132.24     1237.88    237.16 o
   2  -9   9     1839.65     1849.90    343.42 o
  -6  -8   9     2633.21     2432.80    372.36 o
  -5  -8   9     2153.29     2519.12    339.95 o
  -4  -8   9       43.05      -59.73    175.39 o
  -3  -8   9      243.50      -45.91    255.97 o
  -2  -8   9      222.62       34.92    242.63 o
  -1  -8   9      378.28      695.47    167.06 o
   0  -8   9        4.18       18.46    131.15 o
   1  -8   9      762.42      509.60    212.92 o
   2  -8   9     1159.01      896.74    290.32 o
   3  -8   9       36.71       54.80    174.42 o
  -6  -7   9      111.74      -40.01    192.20 o
  -5  -7   9     1493.15     1500.82    257.42 o
  -4  -7   9     2474.08     2356.42    317.07 o
  -3  -7   9      454.89      430.71    218.22 o
  -2  -7   9       17.95     -130.69    177.89 o
  -1  -7   9      460.55      332.13    160.31 o
   0  -7   9      272.19      705.87    155.80 o
   1  -7   9      429.98      548.93    174.05 o
   2  -7   9       52.21       70.07    221.62 o
   3  -7   9        0.10     -126.73    148.96 o
   4  -7   9      429.04      464.98    306.81 o
  -7  -6   9       61.90     -103.45    150.09 o
  -6  -6   9      568.47      168.76    243.12 o
  -5  -6   9       36.47      121.72    200.20 o
  -4  -6   9      597.79      707.37    238.11 o
  -3  -6   9       13.78     -146.94    191.88 o
  -2  -6   9     2314.90     2154.52    332.27 o
  -1  -6   9       42.02        6.86    410.22 o
   0  -6   9       35.49      137.60    158.39 o
   1  -6   9      814.96      815.67    196.35 o
   2  -6   9      254.48     -187.35    187.35 o
   3  -6   9       83.47      -88.10    196.16 o
   4  -6   9      309.72      244.33    232.53 o
   5  -6   9      141.00       -4.20    198.50 o
  -7  -5   9       97.81      146.53    194.70 o
  -6  -5   9     1000.79     1266.43    239.64 o
  -5  -5   9      147.38      311.41    219.92 o
  -4  -5   9        9.90      322.33    197.61 o
  -3  -5   9      606.08      641.34    212.00 o
  -2  -5   9     8224.03     8498.80    410.99 o
  -1  -5   9     3430.10     3753.38    230.52 o
   0  -5   9       45.80      103.50    158.91 o
   1  -5   9     1882.34     1962.43    649.62 o
   2  -5   9     1401.93     1841.17    331.14 o
   3  -5   9        1.09      296.06    209.25 o
   4  -5   9     2464.41     2957.75    381.00 o
   5  -5   9      127.07      213.46    243.44 o
   6  -5   9       39.75       16.08    250.39 o
  -7  -4   9      988.40      713.35    233.02 o
  -6  -4   9      571.86      854.15    225.01 o
  -5  -4   9      586.99      757.24    201.25 o
  -4  -4   9     1392.38     1519.17    245.79 o
  -3  -4   9      448.50      740.02    186.78 o
  -2  -4   9      927.38     1151.50    212.24 o
  -1  -4   9     1979.88     2291.23    168.34 o
   0  -4   9     3279.08     3646.78    205.11 o
   1  -4   9    21791.76    22179.50    696.70 o
   2  -4   9       72.12      117.36    221.94 o
   3  -4   9      206.83      469.75    270.44 o
   4  -4   9      948.68     1247.44    273.18 o
   5  -4   9        7.94      156.72    200.77 o
   6  -4   9      488.88      -42.68    261.87 o
  -7  -3   9       29.26      -74.03    176.92 o
  -6  -3   9       60.27      141.52    137.40 o
  -5  -3   9      965.68     1237.17    218.87 o
  -4  -3   9     1195.86     1176.55    218.79 o
  -3  -3   9      362.71      104.91    203.03 o
  -2  -3   9      794.38      961.00    184.93 o
  -1  -3   9     1058.47     1208.59    139.66 o
   0  -3   9      259.08      116.80    119.68 o
   1  -3   9     1178.71     1400.71    421.98 o
   2  -3   9      528.63      733.64    230.11 o
   3  -3   9       48.35      -31.04    239.40 o
   4  -3   9        0.04      -10.10    212.65 o
   5  -3   9      154.86      141.04    246.84 o
   6  -3   9      507.21      386.82    326.21 o
  -7  -2   9       52.08       59.41    157.20 o
  -6  -2   9      331.70      277.79    167.14 o
  -5  -2   9       45.83      134.09    168.52 o
  -4  -2   9       59.38      356.03    170.30 o
  -3  -2   9      553.33      593.73    157.85 o
  -2  -2   9     4116.40     4488.88    247.81 o
  -1  -2   9      648.26      815.73    111.66 o
   0  -2   9       31.54      119.05    103.17 o
   1  -2   9     3334.26     4028.05    194.67 o
   2  -2   9     1415.87     1608.32    243.68 o
   3  -2   9     7209.10     5916.31    446.47 o
   4  -2   9     3225.73     2260.65    418.51 o
   5  -2   9      233.19      221.13    253.54 o
   6  -2   9        0.42      122.53    200.85 o
   7  -2   9      119.56      177.97    233.26 o
  -7  -1   9      116.15      765.81    203.11 o
  -6  -1   9      166.54       16.73    164.40 o
  -5  -1   9        0.12       67.00    154.54 o
  -4  -1   9      144.94     -119.22    174.50 o
  -3  -1   9     5590.01     5332.68    270.68 o
  -2  -1   9     1264.91      799.91    167.87 o
  -1  -1   9        3.53       26.90     85.79 o
   0  -1   9     3862.81     4005.74    163.80 o
   1  -1   9       37.89      -45.71     95.68 o
   2  -1   9       91.86       69.43    163.18 o
   3  -1   9     2679.46     2042.91    287.09 o
   4  -1   9       42.48        4.77    240.69 o
   5  -1   9      415.21      633.98    262.35 o
   6  -1   9      135.09      305.51    193.90 o
   7  -1   9        1.98        9.62    209.41 o
  -7   0   9      117.08      -38.07    169.65 o
  -6   0   9       46.94      177.81    191.96 o
  -5   0   9      821.86      502.16    234.79 o
  -4   0   9       34.46       22.39    170.05 o
  -3   0   9     1432.49     1159.18    156.15 o
  -2   0   9     2613.49     1999.02    192.12 o
  -1   0   9     2909.57     2471.74    128.66 o
   0   0   9     4386.05     3908.14    153.10 o
   1   0   9      114.28       67.06     82.24 o
   2   0   9     3501.57     2932.53    275.29 o
   3   0   9        2.51       81.87    140.55 o
   4   0   9        0.93       29.50    194.79 o
   5   0   9       97.09      -94.40    192.12 o
   6   0   9      241.07      245.22    262.92 o
   7   0   9        8.44     -100.63    206.67 o
  -7   1   9       21.54      224.21    172.15 o
  -6   1   9       92.18      158.17    199.15 o
  -5   1   9       61.55       28.53    192.44 o
  -4   1   9      103.47       33.14    156.96 o
  -3   1   9     3551.44     2601.56    229.38 o
  -2   1   9       47.34      -18.91    122.29 o
  -1   1   9      476.89      231.16     95.81 o
   0   1   9     1356.75     1291.61    106.69 o
   1   1   9      686.64      522.95    105.47 o
   2   1   9       12.16       23.28    131.18 o
   3   1   9     2098.98     1903.32    248.13 o
   4   1   9      182.06      411.39    238.19 o
   5   1   9       36.19      216.69    213.46 o
   6   1   9      442.83      420.69    279.49 o
   7   1   9      662.16      939.17    349.40 o
  -7   2   9        7.82     -172.40    172.40 o
  -6   2   9       11.99      -70.40    141.93 o
  -5   2   9       33.36      193.65    156.72 o
  -4   2   9       11.05      255.65    188.56 o
  -3   2   9     3840.59     3314.18    263.81 o
  -2   2   9     2773.46     2266.79    204.97 o
  -1   2   9      515.90      407.07     97.33 o
   0   2   9      883.00      731.16     93.92 o
   1   2   9      525.53      525.40     99.13 o
   2   2   9     5523.63     4388.17    265.91 o
   3   2   9      135.49      196.08    163.51 o
   4   2   9       56.27      289.35    168.92 o
   5   2   9      625.41      850.75    289.67 o
   6   2   9       54.66       46.15    234.07 o
   7   2   9      126.32      218.31    224.93 o
  -7   3   9       16.12       93.43    242.07 o
  -6   3   9      925.42     1151.66    284.42 o
  -5   3   9       35.85        3.72    158.09 o
  -4   3   9      459.12      349.97    209.09 o
  -3   3   9      210.59      625.33    153.81 o
  -2   3   9       80.92       49.71    145.56 o
  -1   3   9     7898.49     6420.96    214.67 o
   0   3   9      284.14      197.70     92.69 o
   1   3   9      254.85      331.13     80.26 o
   2   3   9     4284.64     4370.47    241.10 o
   3   3   9        2.83       12.77    145.64 o
   4   3   9     2875.30     1840.04    324.67 o
   5   3   9       96.94      282.80    234.87 o
   6   3   9       44.74      -20.29    208.77 o
   7   3   9       34.26      191.88    223.56 o
  -6   4   9      114.04       -9.05    186.46 o
  -5   4   9       27.83      108.47    172.96 o
  -4   4   9      521.47      396.04    242.07 o
  -3   4   9      109.62      139.66    171.19 o
  -2   4   9        7.34      -13.42    154.70 o
  -1   4   9     1247.56     1148.46    148.64 o
   0   4   9     6273.42     5557.60    203.97 o
   1   4   9      362.80      309.02     98.75 o
   2   4   9     1116.44     1031.96    166.01 o
   3   4   9     1323.65     1475.20    199.47 o
   4   4   9      403.23      871.20    199.39 o
   5   4   9      283.50      456.57    221.94 o
   6   4   9      614.59      748.67    287.73 o
   7   4   9       41.64      -32.90    216.53 o
  -6   5   9       13.22      238.11    199.72 o
  -5   5   9       39.36       -5.17    189.05 o
  -4   5   9        3.58     -161.97    161.97 o
  -3   5   9       38.20      554.45    205.70 o
  -2   5   9       11.68      -42.27    196.64 o
  -1   5   9     2241.10     1988.21    171.42 o
   0   5   9      215.38      282.92    120.75 o
   1   5   9     2296.22     2193.42    158.31 o
   2   5   9      808.92     1095.16    179.59 o
   3   5   9      240.41      225.74    175.87 o
   4   5   9      446.18      194.22    195.43 o
   5   5   9      393.44      556.72    193.57 o
   6   5   9      415.75      416.49    264.54 o
   7   5   9       41.68     -144.67    197.13 o
  -5   6   9       14.43      -35.80    185.41 o
  -4   6   9        0.25      -98.52    181.29 o
  -3   6   9        1.89      -70.64    149.52 o
  -2   6   9      134.84      292.42    190.34 o
  -1   6   9      389.61      521.31    149.13 o
   0   6   9       12.78      263.88    130.05 o
   1   6   9        5.12       16.81    107.53 o
   2   6   9      688.29      966.09    196.00 o
   3   6   9       43.23     -158.50    158.50 o
   4   6   9       33.66       -5.66    150.33 o
   5   6   9      286.57      499.82    181.85 o
   6   6   9        2.69      -45.58    123.74 o
   7   6   9      378.92        9.29    310.61 o
  -5   7   9       15.36       77.91    180.64 o
  -4   7   9       44.73       99.66    190.74 o
  -3   7   9       12.54     -110.32    128.67 o
  -2   7   9      302.89      302.85    225.90 o
  -1   7   9       13.01       72.28    126.59 o
   0   7   9      176.41      420.25    146.81 o
   1   7   9     1259.55     1553.63    175.80 o
   2   7   9      964.17     1328.66    215.48 o
   3   7   9       52.58      -91.49    157.77 o
   4   7   9      370.95      265.67    174.90 o
   5   7   9        3.35       45.02    126.33 o
   6   7   9      111.73       70.16    163.10 o
   7   7   9        0.32       11.64    159.30 o
  -4   8   9        8.15       56.17    150.66 o
  -3   8   9        1.18     -189.86    189.86 o
  -2   8   9      108.75     -110.81    179.19 o
  -1   8   9       58.65      124.35    124.49 o
   0   8   9      162.23      452.45    119.57 o
   1   8   9      361.41      289.42    147.71 o
   2   8   9     2008.87     1971.86    268.58 o
   3   8   9      115.01       45.18    178.22 o
   4   8   9        0.21       14.63    146.45 o
   5   8   9      256.00       78.08    182.18 o
   6   8   9       40.77      159.14    139.10 o
  -3   9   9        1.14       -8.89    175.39 o
  -2   9   9      287.19      485.99    248.37 o
  -1   9   9      119.47      377.98    236.77 o
   0   9   9      731.19      889.26    181.57 o
   1   9   9       31.96       49.30    148.76 o
   2   9   9      397.22      401.78    175.47 o
   3   9   9       39.83       96.75    144.11 o
   4   9   9        9.28       53.51    161.97 o
   5   9   9       14.18        3.96    189.69 o
  -2  10   9        7.25      -14.87    154.37 o
  -1  10   9       22.10        8.97    109.77 o
   0  10   9       67.31       37.34    127.79 o
   1  10   9        1.31     -113.99    113.99 o
   2  10   9       52.07       51.65    128.35 o
   3  10   9        0.86      -24.57    119.46 o
   4  10   9      177.49      -42.27    170.05 o
   5  10   9      633.57      468.78    247.24 o
   0  11   9       17.83       60.28    176.28 o
   1  11   9       18.22     -112.33    112.33 o
   2  11   9       47.53       83.01    176.28 o
   3  11   9      996.78      742.69    334.45 o
  -3 -10  10     1164.32      244.82    284.74 o
  -2 -10  10      169.12      -26.83    220.33 o
  -1 -10  10      377.63      213.16    175.57 o
   0 -10  10       38.34       21.51    141.68 o
  -5  -9  10       60.54      112.59    201.17 o
  -4  -9  10     3056.84     2300.17    357.97 o
  -3  -9  10      182.31      131.82    232.37 o
  -2  -9  10      293.12       -5.58    224.29 o
  -1  -9  10      586.35      768.24    205.88 o
   0  -9  10      713.68      431.77    415.48 o
   1  -9  10       15.41      107.28    149.75 o
   2  -9  10        0.32      198.34    241.91 o
  -6  -8  10     1325.80      906.20    332.59 o
  -5  -8  10      369.53      339.70    234.87 o
  -4  -8  10       24.51       68.38    197.70 o
  -3  -8  10       58.72       71.93    180.96 o
  -2  -8  10     1306.32     1579.78    319.34 o
  -1  -8  10       69.44      -90.95    132.88 o
   0  -8  10     2165.35     2582.28    245.86 o
   1  -8  10       17.29      111.47    156.10 o
   2  -8  10       63.84        1.21    196.97 o
   3  -8  10      437.78       34.35    232.93 o
  -6  -7  10       10.45       64.17    193.33 o
  -5  -7  10      651.72      332.11    271.16 o
  -4  -7  10       90.03      -64.09    169.89 o
  -3  -7  10     2521.72     2149.43    314.97 o
  -2  -7  10      402.60      349.16    255.16 o
  -1  -7  10      296.08      244.48    169.58 o
   0  -7  10       52.08      -81.05    132.56 o
   1  -7  10      459.65      554.30    193.29 o
   2  -7  10       13.65     -118.16    207.31 o
   3  -7  10        0.86      141.20    174.98 o
   4  -7  10      586.21      284.02    310.61 o
  -7  -6  10      354.95      -23.20    198.67 o
  -6  -6  10     1694.98     1827.11    286.52 o
  -5  -6  10       43.62       85.92    172.48 o
  -4  -6  10       50.71       -8.41    159.95 o
  -3  -6  10       59.75       73.63    210.79 o
  -2  -6  10       15.43     -128.27    253.87 o
  -1  -6  10     1138.15     1273.16    348.67 o
   0  -6  10      508.20      551.27    199.44 o
   1  -6  10       24.43       43.87    161.39 o
   2  -6  10        1.91      163.10    193.90 o
   3  -6  10      337.03       -1.94    225.66 o
   4  -6  10       50.28      234.39    159.22 o
   5  -6  10       98.63      -29.99    218.95 o
  -7  -5  10       52.92       34.11    135.46 o
  -6  -5  10       38.00      -20.29    188.56 o
  -5  -5  10     2633.02     2820.84    285.07 o
  -4  -5  10       61.04      126.65    208.36 o
  -3  -5  10      689.39      761.28    246.84 o
  -2  -5  10      983.53      895.12    244.73 o
  -1  -5  10     8349.88     8474.26    306.01 o
   0  -5  10     1128.90     1246.23    223.80 o
   1  -5  10     3774.29     3740.90    248.65 o
   2  -5  10     2298.92     2459.88    345.85 o
   3  -5  10      365.55        5.09    214.59 o
   4  -5  10       67.90      246.84    274.32 o
   5  -5  10      258.60      131.26    220.65 o
  -7  -4  10      986.56     1264.41    241.99 o
  -6  -4  10      158.58      387.95    190.26 o
  -5  -4  10      644.16      590.10    210.71 o
  -4  -4  10     2653.48     2088.57    281.19 o
  -3  -4  10      278.07      367.43    210.30 o
  -2  -4  10      606.33      276.18    177.33 o
  -1  -4  10      789.87      916.96    144.59 o
   0  -4  10        9.97      -34.86    235.84 o
   1  -4  10     1723.80     2053.90    197.02 o
   2  -4  10      107.70       20.13    226.95 o
   3  -4  10       95.17      152.43    249.10 o
   4  -4  10      139.53      194.79    224.21 o
   5  -4  10        7.62       54.39    193.98 o
   6  -4  10      502.63      686.60    337.84 o
  -7  -3  10      499.64      250.23    212.65 o
  -6  -3  10       38.49      158.66    142.09 o
  -5  -3  10       96.69       -7.35    157.61 o
  -4  -3  10      235.74      347.95    189.53 o
  -3  -3  10     1279.81     1161.28    197.13 o
  -2  -3  10        4.54     -139.66    170.22 o
  -1  -3  10      153.92       52.76    165.04 o
   0  -3  10      881.22     1156.53    144.36 o
   1  -3  10     4442.85     4711.38    244.13 o
   2  -3  10      454.78      524.47    236.17 o
   3  -3  10      884.63      744.95    289.35 o
   4  -3  10      740.74      963.74    285.87 o
   5  -3  10      574.55      707.45    314.57 o
   6  -3  10      143.39       13.74    203.92 o
  -7  -2  10      298.23      360.31    234.23 o
  -6  -2  10       26.47       65.31    154.54 o
  -5  -2  10      860.77      629.38    214.67 o
  -4  -2  10      123.29     -167.79    167.79 o
  -3  -2  10      250.98      186.54    164.23 o
  -2  -2  10      340.10      600.76    152.92 o
  -1  -2  10     1850.81     2025.80    138.01 o
   0  -2  10      226.38      303.18    118.45 o
   1  -2  10     5908.48     5668.33    300.79 o
   2  -2  10     1274.46     1384.92    250.88 o
   3  -2  10     9233.08     8517.06    497.71 o
   4  -2  10      257.10      176.36    237.78 o
   5  -2  10        7.95      117.60    167.55 o
   6  -2  10       45.94      344.63    200.36 o
   7  -2  10      857.17      483.89    424.57 o
  -7  -1  10      109.82      109.84    209.17 o
  -6  -1  10      426.44      497.23    233.74 o
  -5  -1  10      240.17      171.02    196.00 o
  -4  -1  10     1506.71     1021.13    219.92 o
  -3  -1  10      300.41      264.94    150.98 o
  -2  -1  10        1.82       -5.98    138.77 o
  -1  -1  10      136.17      228.03    103.78 o
   0  -1  10        2.95        0.29     93.54 o
   1  -1  10     4947.28     5118.93    213.63 o
   2  -1  10      442.84      460.29    203.92 o
   3  -1  10      743.91      750.93    205.13 o
   4  -1  10      676.35      790.30    244.90 o
   5  -1  10      352.91      342.61    264.70 o
   6  -1  10       94.28       58.11    195.43 o
   7  -1  10       56.57       33.78    223.64 o
  -7   0  10      184.56      244.09    214.67 o
  -6   0  10     2832.42     3181.63    333.08 o
  -5   0  10       16.79      171.19    163.35 o
  -4   0  10       41.46      150.33    148.07 o
  -3   0  10     1949.94     1534.12    200.93 o
  -2   0  10     4177.98     3679.75    226.71 o
  -1   0  10     3364.07     3010.90    241.06 o
   0   0  10      211.56      375.11     95.70 o
   1   0  10      975.97      883.84    259.93 o
   2   0  10      423.88      279.97    173.53 o
   3   0  10        0.77       -8.89    165.37 o
   4   0  10       45.09      466.60    225.34 o
   5   0  10      733.75      731.54    272.54 o
   6   0  10      102.27      345.52    279.33 o
   7   0  10      508.81      578.30    333.88 o
  -7   1  10       35.15      -52.78    145.00 o
  -6   1  10      286.30      309.23    220.57 o
  -5   1  10     1172.31      989.45    236.09 o
  -4   1  10       11.98      209.74    178.14 o
  -3   1  10        0.22        2.83    138.94 o
  -2   1  10        4.12     -109.84    109.84 o
  -1   1  10     1278.83     1199.65    272.54 o
   0   1  10        6.58       -9.98     91.83 o
   1   1  10      132.53      114.78     97.47 o
   2   1  10      529.01      674.64    166.01 o
   3   1  10      101.70      200.12    186.38 o
   4   1  10     2193.10     2239.95    328.79 o
   5   1  10      491.55      394.66    240.29 o
   6   1  10       25.20      174.58    245.54 o
   7   1  10      417.05      822.14    351.10 o
  -7   2  10        6.84       12.93    188.56 o
  -6   2  10       24.31      140.47    190.91 o
  -5   2  10      245.99      268.25    181.53 o
  -4   2  10     1566.55     1178.49    241.02 o
  -3   2  10      623.64      366.21    177.33 o
  -2   2  10     3395.27     2961.23    247.00 o
  -1   2  10        8.61      -19.62     98.97 o
   0   2  10     4086.18     3611.20    272.98 o
   1   2  10     4834.53     3955.50    365.89 o
   2   2  10     4538.29     4389.47    279.08 o
   3   2  10        2.55     -131.82    131.82 o
   4   2  10     1312.89     1101.87    264.29 o
   5   2  10      190.22       14.79    233.99 o
   6   2  10     2722.96     3344.98    447.12 o
   7   2  10       65.78      271.57    241.34 o
  -6   3  10       28.43       36.45    142.41 o
  -5   3  10        3.81      -51.40    152.03 o
  -4   3  10        0.44       46.55    163.91 o
  -3   3  10     2374.89     2321.75    267.69 o
  -2   3  10     1917.41     1238.22    209.58 o
  -1   3  10      689.06      380.35    114.43 o
   0   3  10      603.48      535.97    109.12 o
   1   3  10      379.48      245.88     97.17 o
   2   3  10      349.96      506.77    137.72 o
   3   3  10     2352.79     2310.35    241.83 o
   4   3  10      270.05      421.01    225.18 o
   5   3  10       93.12      -23.60    200.44 o
   6   3  10      291.72      260.82    223.07 o
   7   3  10        1.36      182.34    218.31 o
  -6   4  10      106.27      -39.12    207.80 o
  -5   4  10       16.09      168.36    197.70 o
  -4   4  10      362.81      230.99    209.98 o
  -3   4  10       63.51       80.18    205.86 o
  -2   4  10       56.81     -135.14    174.90 o
  -1   4  10      535.11      598.20    168.72 o
   0   4  10     1699.04     1579.87    136.90 o
   1   4  10      151.95      245.29     95.36 o
   2   4  10       18.29      -34.19    108.14 o
   3   4  10      135.64      316.75    170.30 o
   4   4  10      563.39      937.88    210.06 o
   5   4  10     1193.72     1233.05    263.16 o
   6   4  10      267.20      125.92    235.84 o
   7   4  10      212.09       99.49    262.76 o
  -6   5  10      158.53      185.33    228.25 o
  -5   5  10        1.97       27.32    180.72 o
  -4   5  10       70.96     -202.14    202.14 o
  -3   5  10      110.71      350.78    151.71 o
  -2   5  10      175.57      186.30    187.75 o
  -1   5  10       37.89      117.79    124.06 o
   0   5  10      169.81       10.64    123.89 o
   1   5  10       13.64      152.58    204.73 o
   2   5  10      291.91      429.66    134.49 o
   3   5  10      324.19      213.46    188.32 o
   4   5  10     1277.03     1186.01    225.01 o
   5   5  10      833.04      747.54    232.93 o
   6   5  10      342.87       59.89    295.01 o
   7   5  10       11.99      -41.06    175.87 o
  -5   6  10       65.44      270.44    202.38 o
  -4   6  10       30.59       31.20    187.11 o
  -3   6  10      281.01      195.51    230.51 o
  -2   6  10      332.95      410.91    209.33 o
  -1   6  10      414.91      263.08    134.43 o
   0   6  10      302.65      327.03    171.59 o
   1   6  10      342.19      258.05    129.96 o
   2   6  10     2467.70     2613.76    247.97 o
   3   6  10     1101.49      944.75    210.47 o
   4   6  10       12.39      -73.95    122.45 o
   5   6  10      504.16      882.35    195.92 o
   6   6  10      137.48      113.40    184.68 o
   7   6  10      179.32       15.19    230.02 o
  -4   7  10      282.09      330.97    240.61 o
  -3   7  10     1655.41     2205.68    340.83 o
  -2   7  10      260.08      385.85    239.72 o
  -1   7  10      465.24      409.70    158.83 o
   0   7  10      978.33     1034.95    157.21 o
   1   7  10       64.50      329.07    139.72 o
   2   7  10     1587.25     1904.53    234.96 o
   3   7  10      269.00       49.79    160.11 o
   4   7  10     1162.65     1026.87    238.67 o
   5   7  10     1995.03     1343.86    296.95 o
   6   7  10       25.75      -34.84    152.68 o
  -4   8  10       64.28      103.94    185.81 o
  -3   8  10       46.04      249.83    170.78 o
  -2   8  10       81.98     -150.25    182.74 o
  -1   8  10      340.89      338.61    138.90 o
   0   8  10       40.55      114.35    124.83 o
   1   8  10      102.91       -8.18    113.56 o
   2   8  10       64.50      -66.68    146.29 o
   3   8  10       68.94       -0.32    142.49 o
   4   8  10      470.31      577.81    222.67 o
   5   8  10       21.71       -9.29    159.06 o
   6   8  10       40.44     -133.28    166.17 o
  -3   9  10        5.18     -110.57    143.70 o
  -2   9  10        8.83      110.57    187.67 o
  -1   9  10      405.16      561.37    164.00 o
   0   9  10      340.01      351.49    174.74 o
   1   9  10      262.79      476.72    299.53 o
   2   9  10       22.82        0.57    130.37 o
   3   9  10      251.79      264.78    182.10 o
   4   9  10      867.90      742.85    236.01 o
   5   9  10        2.94      -72.09    137.00 o
  -2  10  10       19.64     -187.51    187.51 o
  -1  10  10       17.03        6.20    119.52 o
   0  10  10      163.79     -119.64    162.68 o
   1  10  10     1098.99     1486.99    213.90 o
   2  10  10       54.55       15.28    155.26 o
   3  10  10       39.46      -81.15    125.60 o
   4  10  10       30.83      157.93    139.66 o
   1  11  10        0.34      -50.47    117.03 o
   2  11  10       39.70       57.71    166.74 o
  -3 -10  11      230.79      115.42    208.36 o
  -2 -10  11      542.93      428.04    245.30 o
  -1 -10  11      235.36       38.83    126.91 o
   0 -10  11     1207.78      690.96    584.28 o
  -4  -9  11       33.62      157.04    226.79 o
  -3  -9  11     1011.20     1030.10    244.98 o
  -2  -9  11      130.39      192.12    197.29 o
  -1  -9  11       19.09     -153.48    201.74 o
   0  -9  11        4.00        1.74    127.45 o
   1  -9  11     1098.11      702.72    232.33 o
   2  -9  11      504.80      391.75    261.71 o
  -5  -8  11     1982.15     1948.50    312.71 o
  -4  -8  11      200.41      213.46    191.55 o
  -3  -8  11      188.44      498.52    199.15 o
  -2  -8  11      530.14      287.57    247.16 o
  -1  -8  11     1730.98     1373.56    232.05 o
   0  -8  11       92.80      111.73    188.06 o
   1  -8  11      591.18      820.73    214.29 o
   2  -8  11       44.94      153.73    199.72 o
   3  -8  11      440.07      486.80    281.67 o
  -6  -7  11       25.84       -2.18    142.41 o
  -5  -7  11       10.42      -26.27    189.61 o
  -4  -7  11     1213.72     1353.80    250.80 o
  -3  -7  11     1304.27     1242.83    271.65 o
  -2  -7  11     1205.96     1482.55    281.91 o
  -1  -7  11      191.79        8.25    162.32 o
   0  -7  11       22.98      -32.33    153.36 o
   1  -7  11       50.28      -98.19    150.55 o
   2  -7  11        0.93      -83.09    239.56 o
   3  -7  11        6.27      182.66    234.71 o
   4  -7  11     1289.95     1198.13    361.53 o
  -6  -6  11      541.11      321.03    249.67 o
  -5  -6  11       78.97      -18.67    152.76 o
  -4  -6  11      770.10      975.71    239.32 o
  -3  -6  11     6631.38     5791.11    421.50 o
  -2  -6  11      326.29      391.27    207.56 o
  -1  -6  11      883.69     1134.85    196.62 o
   0  -6  11      288.92      395.08    163.07 o
   1  -6  11      396.89      334.74    234.96 o
   2  -6  11     2517.71     2844.52    352.63 o
   3  -6  11      156.85      114.20    211.76 o
   4  -6  11        9.98     -171.27    186.46 o
   5  -6  11      541.64      288.30    313.27 o
  -7  -5  11       94.17       21.82    184.44 o
  -6  -5  11      179.56      202.95    143.95 o
  -5  -5  11      129.68      335.26    209.66 o
  -4  -5  11      200.09      452.37    183.79 o
  -3  -5  11       15.78     -116.95    168.28 o
  -2  -5  11      650.33      925.84    254.43 o
  -1  -5  11     1766.68     1764.60    237.14 o
   0  -5  11     3683.38     3434.89    237.68 o
   1  -5  11     1189.55     1285.32    239.97 o
   2  -5  11     1370.08     1348.63    305.27 o
   3  -5  11      320.08      346.65    218.14 o
   4  -5  11      997.28      920.91    334.13 o
   5  -5  11      237.39      339.86    219.92 o
  -7  -4  11      145.37     -111.54    169.25 o
  -6  -4  11        7.40      -14.23    150.33 o
  -5  -4  11        3.65      -90.77    130.69 o
  -4  -4  11     3037.33     3313.38    286.36 o
  -3  -4  11     1745.02     1631.51    249.10 o
  -2  -4  11     2664.22     2435.06    299.05 o
  -1  -4  11     1712.19     1656.12    186.91 o
   0  -4  11     3865.12     4136.03    247.77 o
   1  -4  11     1562.55     1242.25    278.64 o
   2  -4  11     1300.58     1505.51    256.29 o
   3  -4  11      352.69      236.33    265.99 o
   4  -4  11      859.03      733.23    283.85 o
   5  -4  11       18.38       15.36    170.22 o
   6  -4  11        2.40     -113.32    201.74 o
  -7  -3  11      799.16      789.89    263.97 o
  -6  -3  11      632.56      905.31    233.74 o
  -5  -3  11      173.06       80.02    152.92 o
  -4  -3  11      177.03      239.80    222.91 o
  -3  -3  11       55.36       16.81    189.13 o
  -2  -3  11       36.41      -31.44    168.68 o
  -1  -3  11      867.11      986.03    152.45 o
   0  -3  11     1170.28     1077.38    151.56 o
   1  -3  11     6987.97     7107.92    287.90 o
   2  -3  11       98.81      491.81    222.83 o
   3  -3  11     2285.38     2175.62    343.10 o
   4  -3  11     1243.51      766.45    322.16 o
   5  -3  11       30.94      128.75    240.21 o
   6  -3  11      647.29     1413.21    331.22 o
  -7  -2  11       46.80      119.70    158.25 o
  -6  -2  11        0.43       50.03    127.06 o
  -5  -2  11      606.19      617.17    213.46 o
  -4  -2  11     4733.22     5155.43    329.76 o
  -3  -2  11      403.37      268.17    184.60 o
  -2  -2  11       14.05      227.76    149.04 o
  -1  -2  11     2537.86     2843.76    175.68 o
   0  -2  11     1249.31     1269.93    141.46 o
   1  -2  11     4701.33     4336.80    223.20 o
   2  -2  11       89.79      236.65    216.53 o
   3  -2  11       13.15     -209.01    209.01 o
   4  -2  11      323.40      678.27    262.92 o
   5  -2  11      640.30      962.13    300.75 o
   6  -2  11      245.89      789.57    280.94 o
  -7  -1  11      295.78      395.39    242.71 o
  -6  -1  11       81.03       -2.34    149.69 o
  -5  -1  11       55.01       15.28    147.34 o
  -4  -1  11        2.96      120.67    177.81 o
  -3  -1  11     2721.95     2555.01    239.16 o
  -2  -1  11    13887.46    12936.84    413.41 o
  -1  -1  11     1065.12      963.90    120.43 o
   0  -1  11       50.48       34.32     98.36 o
   1  -1  11     8003.01     8395.80    502.56 o
   2  -1  11        0.76      198.42    172.80 o
   3  -1  11       48.57      -84.46    227.84 o
   4  -1  11      121.33      202.79    226.71 o
   5  -1  11      420.14      719.09    260.74 o
   6  -1  11      343.84       87.86    288.22 o
   7  -1  11       27.35      233.82    238.59 o
  -7   0  11      117.76      -26.91    195.67 o
  -6   0  11       22.35        0.57    134.73 o
  -5   0  11      700.30      590.82    210.22 o
  -4   0  11      644.27      817.29    190.99 o
  -3   0  11       41.01      -21.18    171.43 o
  -2   0  11      306.96      313.76    146.86 o
  -1   0  11     7719.71     6966.27    258.35 o
   0   0  11      158.02      252.97     93.09 o
   1   0  11      203.39       42.66    201.70 o
   2   0  11     1565.87     1685.42    233.26 o
   3   0  11     1878.75     1945.27    276.98 o
   4   0  11     1511.79     1377.40    325.40 o
   5   0  11        6.72      -88.99    186.62 o
   6   0  11      193.94       45.99    250.15 o
   7   0  11      941.48     1596.27    389.57 o
  -7   1  11      109.70      658.47    218.06 o
  -6   1  11        0.93      -73.63    161.57 o
  -5   1  11      510.83      223.24    213.29 o
  -4   1  11     1347.43     1049.42    239.16 o
  -3   1  11      345.38      389.09    142.74 o
  -2   1  11      115.52       53.34    116.55 o
  -1   1  11     8183.88     6783.16    413.45 o
   0   1  11    24194.64    21968.76    582.58 o
   1   1  11     1890.50     1573.33    138.69 o
   2   1  11      808.56      636.49    188.48 o
   3   1  11      391.30      594.94    209.25 o
   4   1  11       54.24      -67.57    207.47 o
   5   1  11     1393.73     1249.86    341.40 o
   6   1  11       92.06      -37.58    204.97 o
   7   1  11       49.54      244.25    254.51 o
  -7   2  11      102.62     -189.21    189.21 o
  -6   2  11      632.03      819.72    250.39 o
  -5   2  11      148.56       79.21    160.03 o
  -4   2  11       78.05      160.19    191.39 o
  -3   2  11     1711.99     1613.73    224.69 o
  -2   2  11       29.31       64.58    135.62 o
  -1   2  11      198.67      231.97     91.14 o
   0   2  11     1273.84     1326.07    128.60 o
   1   2  11     1198.22     1161.10    246.07 o
   2   2  11      870.80      801.69    188.80 o
   3   2  11      463.95      350.94    220.49 o
   4   2  11      165.72      158.41    240.61 o
   5   2  11       42.12      -72.18    181.61 o
   6   2  11      591.35      920.34    319.74 o
   7   2  11      697.30     1314.52    349.32 o
  -6   3  11       28.81      228.81    161.16 o
  -5   3  11       93.63      276.34    179.27 o
  -4   3  11       46.41       60.94    156.48 o
  -3   3  11       85.00     -167.79    176.60 o
  -2   3  11      517.22      509.43    155.99 o
  -1   3  11     2417.89     2140.21    158.39 o
   0   3  11       19.23       52.02     83.85 o
   1   3  11      383.63      558.68    107.80 o
   2   3  11     7253.39     6810.22    331.38 o
   3   3  11     1686.39     1553.35    229.05 o
   4   3  11        3.77      203.11    222.91 o
   5   3  11      315.75       89.39    243.28 o
   6   3  11       44.80      -43.56    198.91 o
   7   3  11      484.33     1202.66    315.29 o
  -6   4  11       98.65      115.25    196.81 o
  -5   4  11      106.52      -26.19    199.07 o
  -4   4  11       84.98      175.87    146.78 o
  -3   4  11        0.11       46.80    168.44 o
  -2   4  11      343.49      209.41    203.35 o
  -1   4  11     2183.46     1668.36    168.12 o
   0   4  11        0.24       -4.25    106.65 o
   1   4  11      349.70      349.02    111.04 o
   2   4  11        2.41     -125.03    125.03 o
   3   4  11       91.02      207.56    180.32 o
   4   4  11     2697.51     2367.90    300.10 o
   5   4  11      169.49      179.75    224.37 o
   6   4  11       42.65       89.47    213.70 o
   7   4  11       92.81      203.19    222.51 o
  -5   5  11      548.42      711.98    281.35 o
  -4   5  11       68.64      -12.45    177.65 o
  -3   5  11      103.68       62.72    169.81 o
  -2   5  11      661.59      499.41    226.71 o
  -1   5  11     1673.63     1703.66    170.52 o
   0   5  11        2.98      183.72    118.25 o
   1   5  11       11.04      185.00    114.36 o
   2   5  11      556.71      582.09    160.11 o
   3   5  11       43.67       94.89    174.74 o
   4   5  11      809.65      787.06    201.25 o
   5   5  11      128.55      152.51    152.19 o
   6   5  11      210.94       42.92    187.19 o
   7   5  11      289.42      139.83    180.96 o
  -5   6  11       56.85       22.87    203.27 o
  -4   6  11      309.84      541.60    256.54 o
  -3   6  11       17.51        0.48    175.55 o
  -2   6  11        2.86     -104.51    142.82 o
  -1   6  11      587.22      317.88    164.48 o
   0   6  11      174.16      366.88    134.15 o
   1   6  11      810.92      885.33    159.43 o
   2   6  11        0.58      152.60    190.34 o
   3   6  11     1098.07     1451.68    235.44 o
   4   6  11      642.04      891.49    188.40 o
   5   6  11       40.48      101.60    172.48 o
   6   6  11       17.25      338.98    168.60 o
   7   6  11      114.96       41.54    176.76 o
  -4   7  11       48.83      201.90    154.86 o
  -3   7  11      394.77      139.58    257.59 o
  -2   7  11        3.32     -110.16    149.04 o
  -1   7  11        0.16      -72.18     98.37 o
   0   7  11      177.90       25.78    127.38 o
   1   7  11       65.77      152.13    183.67 o
   2   7  11      452.82      670.76    186.78 o
   3   7  11       12.67      -77.11    126.17 o
   4   7  11      216.24      138.21    184.93 o
   5   7  11      108.32      220.08    195.27 o
   6   7  11       11.93       57.55    157.53 o
  -4   8  11       11.66     -223.64    223.64 o
  -3   8  11       17.10      -48.01    142.65 o
  -2   8  11      376.74       35.00    228.41 o
  -1   8  11      103.97      -58.85    117.46 o
   0   8  11       52.55     -123.01    123.01 o
   1   8  11      671.45      650.08    155.05 o
   2   8  11      472.71      506.28    211.68 o
   3   8  11     1867.58     1739.25    260.50 o
   4   8  11      624.83      477.75    233.34 o
   5   8  11       28.60      185.73    138.94 o
   6   8  11       12.72      -40.57    130.85 o
  -3   9  11      130.41      242.07    204.00 o
  -2   9  11        3.75     -118.57    136.11 o
  -1   9  11       51.88      101.59    128.02 o
   0   9  11      249.72      194.70    152.30 o
   1   9  11        7.38        9.10    147.38 o
   2   9  11        7.14      -58.03    143.87 o
   3   9  11       96.07       79.45    150.66 o
   4   9  11      168.95      167.95    180.40 o
   5   9  11       43.90        1.45    176.92 o
  -1  10  11       58.97      -70.32    119.50 o
   0  10  11       93.02     -139.61    139.61 o
   1  10  11      308.17      352.32    203.76 o
   2  10  11       69.09       95.94    173.93 o
   3  10  11        2.20       69.43    160.19 o
   4  10  11        4.48      157.53    152.51 o
  -2 -10  12       59.31      175.15    184.93 o
  -1 -10  12        9.60     -104.96    142.02 o
  -4  -9  12        9.76      -36.37    148.80 o
  -3  -9  12      863.23      271.57    280.30 o
  -2  -9  12     2715.46     2358.28    369.77 o
  -1  -9  12      280.51      193.17    153.98 o
   0  -9  12       28.20      -19.87    126.73 o
   1  -9  12        0.97       10.92    136.99 o
  -5  -8  12      763.54      753.52    285.79 o
  -4  -8  12      310.55      111.94    154.13 o
  -3  -8  12       98.25     -142.41    182.99 o
  -2  -8  12      148.51       23.44    232.61 o
  -1  -8  12      877.44      794.78    219.21 o
   0  -8  12     6690.84     6377.35    541.52 o
   1  -8  12      446.97      195.45    206.55 o
   2  -8  12     1017.25      863.20    317.07 o
   3  -8  12        2.33      -85.83    159.38 o
  -6  -7  12       88.45     -117.19    183.79 o
  -5  -7  12      259.03      212.41    235.84 o
  -4  -7  12      712.12     1176.96    228.41 o
  -3  -7  12     1368.38     1227.15    272.62 o
  -2  -7  12      126.99      240.53    174.50 o
  -1  -7  12      104.52       93.01    152.42 o
   0  -7  12        5.60      -54.54    131.82 o
   1  -7  12      501.35      333.11    167.51 o
   2  -7  12      254.76      366.46    250.47 o
   3  -7  12       35.81      387.39    240.05 o
   4  -7  12       11.71      -85.35    210.14 o
  -6  -6  12       18.59       18.91      5.82 o
  -5  -6  12       37.29     -142.49    174.66 o
  -4  -6  12        1.80      -81.07    149.93 o
  -3  -6  12      332.04      584.84    205.70 o
  -2  -6  12       50.72       14.63    188.80 o
  -1  -6  12      699.69      683.12    176.83 o
   0  -6  12        7.87       31.58    126.41 o
   1  -6  12      424.02      286.93    329.60 o
   2  -6  12     4693.11     4539.23    451.32 o
   3  -6  12      408.62      230.99    232.93 o
   4  -6  12       27.93      148.31    231.64 o
  -6  -5  12      816.32      957.20    267.93 o
  -5  -5  12      385.85      538.21    221.30 o
  -4  -5  12     1721.29     1593.52    278.92 o
  -3  -5  12     1080.93     1051.84    249.91 o
  -2  -5  12     2621.36     2657.81    281.19 o
  -1  -5  12     2353.18     2706.45    221.55 o
   0  -5  12     2497.16     2461.15    233.17 o
   1  -5  12       67.22      387.09    175.33 o
   2  -5  12       72.48      311.25    169.73 o
   3  -5  12     2602.18     2096.01    372.52 o
   4  -5  12     4371.00     3959.32    491.17 o
   5  -5  12       17.02     -137.40    243.76 o
  -7  -4  12       49.21      261.87    200.28 o
  -6  -4  12      468.22     1106.16    237.06 o
  -5  -4  12      455.69      372.60    215.64 o
  -4  -4  12     1342.19     1544.79    246.35 o
  -3  -4  12     2422.59     2462.46    268.66 o
  -2  -4  12        9.44      -35.48    201.82 o
  -1  -4  12       66.80     -116.35    164.95 o
   0  -4  12     1139.60     1671.55    189.57 o
   1  -4  12     5175.46     5519.09    299.61 o
   2  -4  12      161.67      312.30    224.29 o
   3  -4  12      294.03      198.67    225.58 o
   4  -4  12      372.25       23.76    243.68 o
   5  -4  12      416.24      441.06    271.73 o
  -7  -3  12      122.43      149.28    210.14 o
  -6  -3  12      308.44      124.15    208.44 o
  -5  -3  12      185.82       64.01    196.24 o
  -4  -3  12       11.14       96.10    183.15 o
  -3  -3  12      284.68      277.39    170.78 o
  -2  -3  12      491.74      938.04    207.64 o
  -1  -3  12     1448.82     1670.17    174.22 o
   0  -3  12      189.38      160.26    139.62 o
   1  -3  12      542.99      467.67    156.59 o
   2  -3  12      121.07     -171.10    221.30 o
   3  -3  12       40.10     -168.76    168.76 o
   4  -3  12      291.30      708.91    229.38 o
   5  -3  12       10.44       84.06    148.55 o
   6  -3  12     2610.82     3004.63    478.32 o
  -7  -2  12       48.71       52.29    143.95 o
  -6  -2  12       12.75      267.93    145.48 o
  -5  -2  12      385.59      518.81    199.39 o
  -4  -2  12     2192.44     2239.63    262.92 o
  -3  -2  12       88.98      359.42    147.58 o
  -2  -2  12        7.27      290.40    170.94 o
  -1  -2  12      216.20      331.88    117.39 o
   0  -2  12      518.80      588.76    261.47 o
   1  -2  12      574.54      850.95    166.41 o
   2  -2  12        0.22      -30.55    206.51 o
   3  -2  12     1150.72      688.30    298.24 o
   4  -2  12      367.82       51.81    197.21 o
   5  -2  12      434.39      307.94    276.42 o
   6  -2  12      391.82      690.72    323.21 o
  -7  -1  12      394.91      140.23    258.56 o
  -6  -1  12        0.45     -142.90    142.90 o
  -5  -1  12       15.80      131.99    142.82 o
  -4  -1  12      174.00      306.08    187.43 o
  -3  -1  12     1256.86     1044.24    197.70 o
  -2  -1  12      205.47      293.79    174.42 o
  -1  -1  12      445.55      454.32    186.02 o
   0  -1  12     3056.51     2858.44    299.70 o
   1  -1  12      479.08      393.06    134.71 o
   2  -1  12      335.26      432.08    202.87 o
   3  -1  12     7304.61     7626.38    488.10 o
   4  -1  12       67.32       77.75    211.19 o
   5  -1  12      316.71      226.06    241.91 o
   6  -1  12       18.42      -63.61    190.83 o
  -7   0  12       17.65      212.24    175.63 o
  -6   0  12      167.16      123.01    205.94 o
  -5   0  12     1302.52     1375.95    254.51 o
  -4   0  12     1466.38     1357.76    249.50 o
  -3   0  12      158.85      309.31    172.24 o
  -2   0  12     1755.24     1926.20    208.36 o
  -1   0  12       37.82       64.81     90.45 o
   0   0  12     3712.62     3407.30    331.94 o
   1   0  12     1719.49     1535.18    274.07 o
   2   0  12     2123.28     1842.70    265.43 o
   3   0  12        9.43     -205.29    205.29 o
   4   0  12      262.38      177.73    257.10 o
   5   0  12       10.76      183.96    221.05 o
   6   0  12       30.10      139.02    215.23 o
   7   0  12      398.21      301.07    305.92 o
  -7   1  12        9.56     -182.58    182.58 o
  -6   1  12       12.86      148.23    153.57 o
  -5   1  12      168.46      -32.09    187.92 o
  -4   1  12     1105.78     1224.16    246.76 o
  -3   1  12       23.72      105.23    177.97 o
  -2   1  12      496.22      404.93    168.60 o
  -1   1  12     2247.92     2023.83    148.21 o
   0   1  12      665.44      541.51    129.48 o
   1   1  12      842.41      700.22    128.73 o
   2   1  12     1064.66      961.40    209.82 o
   3   1  12      385.46      626.47    219.11 o
   4   1  12     1717.62     2344.38    326.61 o
   5   1  12     1899.44     2122.19    383.75 o
   6   1  12      255.54      175.79    269.87 o
   7   1  12       42.33      388.36    210.47 o
  -6   2  12      172.07      328.39    204.32 o
  -5   2  12        0.25      -91.65    106.04 o
  -4   2  12       26.78      -34.92    187.59 o
  -3   2  12      501.89      606.75    208.44 o
  -2   2  12       18.40       20.69    160.76 o
  -1   2  12     2575.23     2274.07    150.19 o
   0   2  12       46.23      -83.25    135.10 o
   1   2  12      303.68      275.73     94.83 o
   2   2  12     4880.43     4509.17    313.11 o
   3   2  12     1182.31      482.60    230.43 o
   4   2  12        0.24      188.00    212.41 o
   5   2  12       27.46      248.70    203.11 o
   6   2  12      536.64      520.83    324.67 o
   7   2  12      234.54       65.55    201.17 o
  -6   3  12       71.86      229.38    185.90 o
  -5   3  12       25.55       35.00    142.01 o
  -4   3  12        0.39       69.02    153.73 o
  -3   3  12       17.36        5.66    184.44 o
  -2   3  12      138.77      148.15    175.31 o
  -1   3  12     2461.22     2278.27    168.74 o
   0   3  12      347.65      277.01    105.73 o
   1   3  12       43.49      222.44     97.23 o
   2   3  12      227.07      268.66    184.04 o
   3   3  12      236.09      179.59    201.57 o
   4   3  12     2108.50     2251.75    310.28 o
   5   3  12      354.87      173.04    226.23 o
   6   3  12      416.99      517.19    320.06 o
   7   3  12      419.54     -200.12    282.96 o
  -6   4  12       51.01      170.62    174.82 o
  -5   4  12       14.69       -0.16    154.05 o
  -4   4  12       62.69      212.00    180.24 o
  -3   4  12      151.33      673.10    189.21 o
  -2   4  12        3.37      -49.63    173.29 o
  -1   4  12      106.34      254.49    112.16 o
   0   4  12       83.64       -7.43    116.83 o
   1   4  12       10.42      -26.38     99.25 o
   2   4  12      303.39      301.80    145.16 o
   3   4  12      778.50     1167.10    212.65 o
   4   4  12     1556.58     1417.97    277.95 o
   5   4  12      313.56      158.58    189.05 o
   6   4  12        0.15     -152.11    152.11 o
   7   4  12      172.24       61.59    269.79 o
  -5   5  12      187.95       24.09    237.06 o
  -4   5  12       24.69      -28.37    161.73 o
  -3   5  12       43.93      200.52    177.65 o
  -2   5  12      154.00      459.97    208.93 o
  -1   5  12      448.80      275.19    133.40 o
   0   5  12       40.40       34.17    179.27 o
   1   5  12      214.93      215.37    112.00 o
   2   5  12       10.93      -81.63    164.48 o
   3   5  12     1123.55     1039.72    225.98 o
   4   5  12      467.76      331.22    186.62 o
   5   5  12      315.52      334.29    223.88 o
   6   5  12       77.37      -58.60    157.69 o
   7   5  12       29.35       85.35    228.73 o
  -5   6  12      121.07      123.18    191.31 o
  -4   6  12       63.96       55.36    210.22 o
  -3   6  12       47.00      -30.23    149.20 o
  -2   6  12       82.19       22.06    149.69 o
  -1   6  12       99.85      177.86    124.54 o
   0   6  12     2133.30     2292.32    218.59 o
   1   6  12       42.11      185.92    135.30 o
   2   6  12       46.94       98.93    152.19 o
   3   6  12        0.05       -3.07    140.39 o
   4   6  12      168.29      164.23    173.61 o
   5   6  12       29.87      -54.72    178.22 o
   6   6  12        4.51      213.54    175.23 o
  -4   7  12        0.20      285.87    173.21 o
  -3   7  12        0.20       70.40    128.43 o
  -2   7  12      315.08       45.10    229.22 o
  -1   7  12      162.01      140.35    135.25 o
   0   7  12       51.13      178.17    130.94 o
   1   7  12       40.74      135.19    119.67 o
   2   7  12        2.74      -31.52    134.90 o
   3   7  12       14.16      -74.28    103.45 o
   4   7  12       50.85      625.82    174.50 o
   5   7  12      882.52     1476.25    253.87 o
   6   7  12      201.10      770.82    208.04 o
  -3   8  12       81.45       49.30    149.93 o
  -2   8  12       74.19      182.74    198.83 o
  -1   8  12       84.33      120.93    134.26 o
   0   8  12      126.96       58.56    109.03 o
   1   8  12      239.24      363.92    262.15 o
   2   8  12      478.72      462.88    215.64 o
   3   8  12       63.99      163.59    162.86 o
   4   8  12       16.10     -132.47    145.08 o
   5   8  12       23.33      -73.79    161.73 o
   6   8  12       10.29       21.26    179.99 o
  -2   9  12       12.87      -54.88    146.86 o
  -1   9  12       73.52      108.49    130.27 o
   0   9  12       14.50     -101.40    163.26 o
   1   9  12       14.69        4.52    109.71 o
   2   9  12       19.02       59.97    146.70 o
   3   9  12      143.12      251.44    182.90 o
   4   9  12      103.83       55.61    148.07 o
   5   9  12        5.10      167.14    163.10 o
  -1  10  12       59.88      188.17    150.56 o
   0  10  12        5.21       17.17     99.98 o
   1  10  12       62.36      133.62    111.67 o
   2  10  12       63.29      205.54    179.43 o
   3  10  12       11.84        8.97    147.75 o
   4  10  12      209.73      550.33    222.99 o
  -4  -9  13       47.16      -80.58    188.24 o
  -3  -9  13     2333.79     1465.98    381.25 o
  -2  -9  13     1092.06     1020.56    316.51 o
  -1  -9  13     1080.36     1000.44    210.10 o
   0  -9  13       33.71     -136.56    136.56 o
   1  -9  13      177.32      141.49    177.73 o
  -5  -8  13      813.78      857.78    306.81 o
  -4  -8  13      280.24      -21.42    189.05 o
  -3  -8  13        7.38     -158.98    158.98 o
  -2  -8  13      148.24      338.01    216.12 o
  -1  -8  13        1.04      140.23    155.75 o
   0  -8  13      252.20      277.63    171.56 o
   1  -8  13      150.97      209.56    159.99 o
   2  -8  13      160.56       99.33    298.00 o
  -5  -7  13      164.22      402.34    178.70 o
  -4  -7  13      176.76       11.56    187.75 o
  -3  -7  13      289.67      501.11    255.24 o
  -2  -7  13      681.40      998.58    236.57 o
  -1  -7  13        0.18     -138.71    138.71 o
   0  -7  13     1906.44     2004.94    239.46 o
   1  -7  13      634.67      320.71    199.75 o
   2  -7  13       31.44      -46.15    201.09 o
   3  -7  13       27.33      -90.93    142.49 o
  -6  -6  13      738.78      567.14    279.25 o
  -5  -6  13       82.22      146.94    219.76 o
  -4  -6  13      165.96       75.89    187.92 o
  -3  -6  13      205.56       32.33    176.03 o
  -2  -6  13     5372.25     5356.69    412.69 o
  -1  -6  13      208.81      219.24    165.93 o
   0  -6  13      278.34      263.60    154.17 o
   1  -6  13      252.39        0.03    152.32 o
   2  -6  13       23.27     -143.87    201.74 o
   3  -6  13       95.15      -63.61    217.42 o
   4  -6  13       39.11      192.77    194.38 o
  -6  -5  13      242.69      205.37    219.36 o
  -5  -5  13       29.56      151.54    177.25 o
  -4  -5  13     1489.13     1835.27    250.39 o
  -3  -5  13       27.83      504.34    213.54 o
  -2  -5  13     3827.44     4372.01    368.64 o
  -1  -5  13      550.73      822.90    184.80 o
   0  -5  13      239.30      240.29    171.84 o
   1  -5  13        4.23      102.82    137.47 o
   2  -5  13       10.28     -100.95    187.27 o
   3  -5  13       95.09      196.24    188.08 o
   4  -5  13      408.14       45.50    267.61 o
   5  -5  13      248.61      329.52    251.20 o
  -6  -4  13        0.34       64.50    163.83 o
  -5  -4  13      170.29      133.28    176.60 o
  -4  -4  13      246.49      192.04    207.31 o
  -3  -4  13      365.63      328.63    191.63 o
  -2  -4  13     2819.38     2871.03    317.48 o
  -1  -4  13       93.55      108.24    200.20 o
   0  -4  13       22.10       71.13    157.85 o
   1  -4  13      218.35      208.65    171.40 o
   2  -4  13      107.75      376.48    256.29 o
   3  -4  13       11.54      189.94    190.91 o
   4  -4  13      170.84       21.82    189.69 o
   5  -4  13      141.25     -212.41    212.41 o
  -7  -3  13       76.19      -62.88    166.01 o
  -6  -3  13      579.83      960.35    242.55 o
  -5  -3  13      245.12      301.55    184.76 o
  -4  -3  13        3.99       10.18    134.01 o
  -3  -3  13       79.38      120.59    216.20 o
  -2  -3  13      730.20      834.75    227.60 o
  -1  -3  13     2075.39     2259.22    213.46 o
   0  -3  13      230.34      480.51    148.95 o
   1  -3  13      256.76      398.80    170.85 o
   2  -3  13      763.53      499.49    283.21 o
   3  -3  13        1.99      -36.45    159.87 o
   4  -3  13      205.09      -66.68    251.93 o
   5  -3  13       29.73      -30.39    218.39 o
   6  -3  13       10.57     -111.13    185.49 o
  -7  -2  13       60.82      161.16    168.52 o
  -6  -2  13      130.24      647.80    205.13 o
  -5  -2  13        0.97      -30.31    113.48 o
  -4  -2  13     1182.10      991.14    226.31 o
  -3  -2  13     3686.29     3568.05    282.72 o
  -2  -2  13      162.36       73.95    197.61 o
  -1  -2  13      948.53     1252.99    149.44 o
   0  -2  13      736.21      761.33    155.29 o
   1  -2  13     4063.60     3843.51    345.28 o
   2  -2  13      191.24      233.90    242.47 o
   3  -2  13     1593.24     1304.01    300.26 o
   4  -2  13      208.42      183.39    244.01 o
   5  -2  13       83.49      247.81    209.82 o
   6  -2  13       33.49      -46.31    220.81 o
  -7  -1  13        0.50      163.26    156.56 o
  -6  -1  13      340.54      177.65    259.28 o
  -5  -1  13       36.03       22.87    154.45 o
  -4  -1  13      957.25     1558.85    216.77 o
  -3  -1  13     1899.39     2106.19    257.18 o
  -2  -1  13       20.44     -101.19    166.17 o
  -1  -1  13     1845.98     1509.37    156.26 o
   0  -1  13     2605.06     2671.75    193.37 o
   1  -1  13      638.54      421.20    403.55 o
   2  -1  13      255.15      365.32    237.95 o
   3  -1  13     1393.15      973.44    282.32 o
   4  -1  13      155.92       13.42    192.12 o
   5  -1  13      197.40      -89.71    211.76 o
   6  -1  13     1791.44     1875.44    401.05 o
  -7   0  13       56.89       25.14    198.10 o
  -6   0  13      115.75       33.54    174.42 o
  -5   0  13      135.79      183.87    167.06 o
  -4   0  13       40.03      108.95    158.09 o
  -3   0  13      159.11       56.17    157.85 o
  -2   0  13     3508.59     3511.48    272.21 o
  -1   0  13       23.51      106.41    119.00 o
   0   0  13      723.63      915.76    134.44 o
   1   0  13      506.68      567.11    135.45 o
   2   0  13      636.66      478.80    231.88 o
   3   0  13     3539.16     2611.10    347.14 o
   4   0  13       11.01       72.26    170.22 o
   5   0  13      168.71      120.10    221.22 o
   6   0  13       63.20     -216.69    216.69 o
  -6   1  13       16.36       90.85    155.02 o
  -5   1  13        3.69     -124.87    146.70 o
  -4   1  13       12.26     -133.28    133.28 o
  -3   1  13      574.09      484.86    167.79 o
  -2   1  13        6.34     -106.85    134.01 o
  -1   1  13      126.85       60.87    104.08 o
   0   1  13       25.18       90.11    100.25 o
   1   1  13     2492.71     2608.82    343.06 o
   2   1  13      551.88      530.61    215.80 o
   3   1  13     1668.09     1209.61    252.09 o
   4   1  13      207.90      -63.85    230.91 o
   5   1  13       57.02        3.56    227.28 o
   6   1  13      346.57      287.98    298.64 o
   7   1  13       51.62      149.85    207.88 o
  -6   2  13        0.12      -58.52    155.75 o
  -5   2  13      120.90       33.95    181.53 o
  -4   2  13      128.47     -143.70    167.55 o
  -3   2  13      100.12      158.17    189.21 o
  -2   2  13       33.50       27.32    145.73 o
  -1   2  13      472.24      693.04    125.25 o
   0   2  13     1634.57     1585.00    143.13 o
   1   2  13      726.90      633.23    153.28 o
   2   2  13     3018.35     2704.77    277.55 o
   3   2  13     2464.85     2875.88    290.56 o
   4   2  13        3.12      -24.97    165.53 o
   5   2  13      113.05       57.38    182.90 o
   6   2  13       26.49     -168.76    168.76 o
   7   2  13       52.60      140.39    190.10 o
  -6   3  13       31.62      222.43    170.78 o
  -5   3  13      235.01      370.42    217.01 o
  -4   3  13     1161.43     1292.62    245.46 o
  -3   3  13       23.85       59.32    160.44 o
  -2   3  13       13.58      165.37    180.48 o
  -1   3  13     1106.43     1170.53    152.22 o
   0   3  13       54.46      -69.16    170.50 o
   1   3  13        3.37      137.36    280.66 o
   2   3  13      227.76      304.79    182.10 o
   3   3  13       44.65       10.91    193.82 o
   4   3  13        0.19       64.66    169.08 o
   5   3  13       71.97       56.42    168.11 o
   6   3  13       12.54     -103.29    200.93 o
   7   3  13      617.26      558.01    287.17 o
  -6   4  13        1.37      252.82    210.47 o
  -5   4  13        0.77       30.07    134.33 o
  -4   4  13      415.37      401.69    242.88 o
  -3   4  13     2074.31     2607.22    284.90 o
  -2   4  13       47.35      206.51    168.60 o
  -1   4  13       30.56       40.89    155.75 o
   0   4  13        6.59      162.04    111.49 o
   1   4  13       84.13      -82.81    105.68 o
   2   4  13      912.83      870.31    199.31 o
   3   4  13       55.45      355.71    188.80 o
   4   4  13        1.65       11.23    151.79 o
   5   4  13       60.31      -37.26    189.94 o
   6   4  13       26.40      171.99    197.94 o
   7   4  13      111.42      330.33    255.73 o
  -5   5  13       11.45        1.37    139.42 o
  -4   5  13        1.09      105.07    170.62 o
  -3   5  13       41.91       -6.79    170.46 o
  -2   5  13      113.96      502.81    189.94 o
  -1   5  13      540.97      520.94    161.34 o
   0   5  13      395.07      515.96    125.81 o
   1   5  13       13.08       74.66    115.50 o
   2   5  13       16.88       84.06    199.15 o
   3   5  13      343.36      270.36    210.38 o
   4   5  13     1096.65     1312.58    211.44 o
   5   5  13      463.06      720.79    228.00 o
   6   5  13      514.65      275.53    265.02 o
  -5   6  13      125.34      191.39    221.62 o
  -4   6  13      101.70      -79.77    168.92 o
  -3   6  13       20.39     -150.49    150.49 o
  -2   6  13      253.26      -64.42    192.93 o
  -1   6  13     3462.48     3882.99    247.69 o
   0   6  13     2367.48     2656.35    254.60 o
   1   6  13       31.03     -118.71    125.25 o
   2   6  13      593.70      585.41    193.73 o
   3   6  13       42.60       61.10    133.04 o
   4   6  13      206.01      324.43    200.12 o
   5   6  13     1118.04     1613.89    258.80 o
   6   6  13      104.43      177.41    179.02 o
  -4   7  13      184.53      107.66    243.93 o
  -3   7  13        3.03       81.23    176.92 o
  -2   7  13        7.92     -153.16    153.16 o
  -1   7  13        1.24      -34.93    122.52 o
   0   7  13        3.44       92.55     99.06 o
   1   7  13      982.28     1404.43    246.19 o
   2   7  13      430.48      349.56    188.48 o
   3   7  13       64.12     -122.53    150.66 o
   4   7  13       83.21      110.24    139.50 o
   5   7  13       13.20       71.53    143.22 o
   6   7  13      269.24      304.46    211.60 o
  -3   8  13       53.34     -177.89    177.89 o
  -2   8  13       34.65       21.98    208.53 o
  -1   8  13       25.18       19.37    159.43 o
   0   8  13        2.07       41.95    116.78 o
   1   8  13       31.32       97.47    115.14 o
   2   8  13      130.03      122.85    133.04 o
   3   8  13       10.71       29.26    110.00 o
   4   8  13        2.85      -19.24    147.83 o
   5   8  13       16.94      -86.80    157.12 o
  -2   9  13        4.70       -1.94    143.95 o
  -1   9  13       38.47      -82.32    130.79 o
   0   9  13       40.08      -52.86    107.14 o
   1   9  13       43.75        1.72    111.72 o
   2   9  13      126.93      167.55    194.95 o
   3   9  13      181.16      185.17    181.85 o
   4   9  13      448.44      429.34    232.93 o
   0  10  13        2.43     -105.66    108.43 o
   1  10  13      109.70      135.27    136.82 o
   2  10  13       59.03       -6.55    163.83 o
   3  10  13        6.74     -121.64    131.26 o
  -3  -9  14       94.55       98.36    191.80 o
  -2  -9  14     1186.57     1203.95    319.42 o
  -1  -9  14      257.69      192.28    183.94 o
   0  -9  14       30.96       21.21    135.48 o
  -4  -8  14      158.88      100.30    185.17 o
  -3  -8  14       75.44       17.62    205.05 o
  -2  -8  14      126.50      121.56    211.68 o
  -1  -8  14      247.03      344.38    150.79 o
   0  -8  14      213.41       -5.13    163.98 o
   1  -8  14       43.06      -11.86    144.95 o
   2  -8  14      864.18      485.35    348.11 o
  -5  -7  14      222.30      110.81    213.78 o
  -4  -7  14      888.00      849.06    238.03 o
  -3  -7  14      553.11      257.02    253.95 o
  -2  -7  14      481.23      263.73    279.89 o
  -1  -7  14      836.38      943.28    201.09 o
   0  -7  14     2906.45     2411.88    418.87 o
   1  -7  14     1352.28     1483.02    213.12 o
   2  -7  14     2237.49     2063.27    374.70 o
   3  -7  14        7.50       48.01    171.91 o
  -6  -6  14     1314.99     1377.97    313.19 o
  -5  -6  14     2583.72     2437.25    335.74 o
  -4  -6  14      427.86       61.67    200.36 o
  -3  -6  14       99.10      161.00    177.09 o
  -2  -6  14      489.37      552.51    210.55 o
  -1  -6  14      714.95      881.36    233.06 o
   0  -6  14       41.56      222.05    239.48 o
   1  -6  14      904.41     1062.50    239.60 o
   2  -6  14     1004.85      862.71    326.45 o
   3  -6  14      131.25       -0.08    204.97 o
   4  -6  14       37.35     -171.27    171.27 o
  -6  -5  14        6.08      105.64    218.71 o
  -5  -5  14      291.01      -36.53    217.09 o
  -4  -5  14       21.42      103.21    168.92 o
  -3  -5  14      156.54       29.66    182.34 o
  -2  -5  14      877.14      969.48    249.10 o
  -1  -5  14     1094.24     1230.03    187.96 o
   0  -5  14      683.41      376.09    199.67 o
   1  -5  14       29.72     -141.34    141.34 o
   2  -5  14      297.49       95.29    207.07 o
   3  -5  14      110.49       -7.60    192.04 o
   4  -5  14      729.01      822.06    290.48 o
  -6  -4  14      279.35       83.98    165.61 o
  -5  -4  14        0.57     -147.26    147.26 o
  -4  -4  14      588.17      686.11    227.60 o
  -3  -4  14     1209.49     1135.33    258.39 o
  -2  -4  14      544.00      648.61    237.46 o
  -1  -4  14       49.50      148.71    177.20 o
   0  -4  14       30.97      266.81    172.89 o
   1  -4  14     1483.90     1439.89    208.41 o
   2  -4  14       88.40     -167.87    167.87 o
   3  -4  14      114.55      -43.97    203.27 o
   4  -4  14      800.67      804.93    322.89 o
   5  -4  14      499.39      653.70    320.79 o
  -6  -3  14      315.56      217.82    201.25 o
  -5  -3  14        0.70       51.16    150.66 o
  -4  -3  14      191.16      269.55    208.28 o
  -3  -3  14       64.12      -70.07    181.13 o
  -2  -3  14     2324.06     2517.50    297.43 o
  -1  -3  14     7355.90     7062.60    363.87 o
   0  -3  14      258.67      374.04    161.60 o
   1  -3  14      293.12      681.12    167.41 o
   2  -3  14      686.41      895.04    283.13 o
   3  -3  14      387.51      414.47    220.81 o
   4  -3  14     1254.11     1513.59    317.48 o
   5  -3  14       36.54      231.40    205.86 o
  -6  -2  14       44.81       20.29    180.08 o
  -5  -2  14      410.37      548.88    213.86 o
  -4  -2  14      498.24      437.42    202.63 o
  -3  -2  14        3.20      -56.82    179.19 o
  -2  -2  14      380.84      378.82    224.45 o
  -1  -2  14      409.25      636.29    198.91 o
   0  -2  14      689.83     1063.40    166.70 o
   1  -2  14     7337.21     8485.80    324.43 o
   2  -2  14       63.20      203.68    214.99 o
   3  -2  14        6.30      -96.50    177.81 o
   4  -2  14      100.65      249.67    184.93 o
   5  -2  14        7.12       47.36    183.23 o
   6  -2  14      382.21       27.72    341.08 o
  -6  -1  14      318.76      272.13    214.51 o
  -5  -1  14       13.76      101.19    153.16 o
  -4  -1  14      666.82      824.81    204.08 o
  -3  -1  14      407.08      505.63    188.48 o
  -2  -1  14      140.80      285.07    182.34 o
  -1  -1  14        5.88      -48.27    208.81 o
   0  -1  14      402.79      410.37    140.35 o
   1  -1  14     2657.79     2725.56    634.35 o
   2  -1  14      262.94       79.53    254.68 o
   3  -1  14      309.99      148.47    259.61 o
   4  -1  14       10.90      -94.64    164.15 o
   5  -1  14       10.82     -107.58    166.58 o
   6  -1  14      451.84      821.25    347.70 o
  -6   0  14       12.76      -95.61    168.11 o
  -5   0  14      491.83      101.03    237.46 o
  -4   0  14       88.03      310.93    186.38 o
  -3   0  14      239.21      206.99    203.68 o
  -2   0  14     1865.53     1187.79    267.37 o
  -1   0  14       23.24      -91.68    120.87 o
   0   0  14      100.35      137.24    117.10 o
   1   0  14       15.28       58.76    136.50 o
   2   0  14      370.11      365.89    216.04 o
   3   0  14    11200.55    11131.55    596.80 o
   4   0  14     1424.32     1558.61    320.22 o
   5   0  14      601.84      671.00    324.35 o
   6   0  14        4.51       12.69    196.64 o
  -6   1  14        7.04      -83.90    131.82 o
  -5   1  14      428.72       24.09    240.61 o
  -4   1  14      691.47      745.92    226.31 o
  -3   1  14      510.51      870.72    215.23 o
  -2   1  14      817.78      527.13    230.67 o
  -1   1  14      112.86      118.47    107.31 o
   0   1  14     2028.98     1787.60    168.91 o
   1   1  14      595.36      697.75    211.27 o
   2   1  14       23.72        6.55    173.85 o
   3   1  14      392.72      430.14    258.23 o
   4   1  14      107.31      -75.81    187.27 o
   5   1  14      339.70      799.59    278.60 o
   6   1  14      578.23      564.15    333.24 o
  -6   2  14       96.96      139.34    176.52 o
  -5   2  14       55.19      205.78    177.00 o
  -4   2  14       13.35       86.97    129.96 o
  -3   2  14      199.00      131.34    272.62 o
  -2   2  14        5.10      404.93    166.74 o
  -1   2  14        3.36       82.92    121.81 o
   0   2  14      947.75      895.00    153.78 o
   1   2  14      180.45      203.15    205.33 o
   2   2  14      689.12      783.26    199.64 o
   3   2  14      309.67      471.04    206.83 o
   4   2  14      169.50      165.85    185.73 o
   5   2  14     1573.34     1615.91    366.70 o
   6   2  14        2.72     -146.78    146.78 o
  -6   3  14        7.39       45.75    159.47 o
  -5   3  14      247.70      236.33    209.41 o
  -4   3  14       53.67      -86.40    143.30 o
  -3   3  14      211.73      149.44    201.57 o
  -2   3  14      272.49      338.33    190.26 o
  -1   3  14      535.47      611.85    147.12 o
   0   3  14        0.19      -83.37    113.93 o
   1   3  14      288.89      245.56    132.09 o
   2   3  14      360.10      277.15    212.32 o
   3   3  14       27.82      -27.24    172.48 o
   4   3  14        1.26     -142.17    189.77 o
   5   3  14        0.16      184.93    189.86 o
   6   3  14       29.68      -58.27    159.47 o
  -5   4  14       18.14      -69.59    149.85 o
  -4   4  14       70.80      106.04    164.48 o
  -3   4  14      108.36       19.32    181.29 o
  -2   4  14      108.76      533.76    182.42 o
  -1   4  14      629.67      702.46    165.61 o
   0   4  14       54.05      131.72    138.94 o
   1   4  14      142.19      154.02    135.18 o
   2   4  14     3895.01     3915.35    325.07 o
   3   4  14       76.94      145.97    186.95 o
   4   4  14        0.47       80.99    149.77 o
   5   4  14       22.56      141.77    154.21 o
   6   4  14      101.63      -34.84    213.54 o
  -5   5  14       83.09        0.08    219.92 o
  -4   5  14      246.34      930.36    241.18 o
  -3   5  14        9.21      -77.19    138.77 o
  -2   5  14      147.45      -24.49    180.72 o
  -1   5  14     1620.92     1778.36    269.43 o
   0   5  14      132.69       80.13    132.42 o
   1   5  14      311.55      268.30    145.61 o
   2   5  14      221.41      372.92    175.31 o
   3   5  14       69.02     -145.56    145.56 o
   4   5  14      113.27      141.52    154.54 o
   5   5  14        1.38      -51.00    150.74 o
   6   5  14      262.51      308.59    221.70 o
  -4   6  14      361.84      679.89    258.80 o
  -3   6  14      116.47      256.13    173.53 o
  -2   6  14        0.39      131.58    132.63 o
  -1   6  14       90.37      120.55    126.29 o
   0   6  14      309.43      263.11    122.13 o
   1   6  14      906.06     1057.91    162.22 o
   2   6  14      144.26       11.96    148.96 o
   3   6  14      731.92      536.83    196.00 o
   4   6  14      838.24      935.78    229.94 o
   5   6  14       36.85     -129.56    129.56 o
   6   6  14       17.69       33.22    162.70 o
  -4   7  14       14.85      -89.15    168.92 o
  -3   7  14      177.98      154.29    218.47 o
  -2   7  14      131.01       84.46    178.38 o
  -1   7  14        7.10        8.08    106.46 o
   0   7  14        8.01      -42.42     89.60 o
   1   7  14      471.24      694.80    159.46 o
   2   7  14       31.74     -120.59    135.70 o
   3   7  14       60.44      -31.93    142.49 o
   4   7  14        0.21       18.59    107.82 o
   5   7  14        9.96       85.03    119.38 o
   6   7  14      338.57       74.03    238.03 o
  -3   8  14        3.79      233.34    152.84 o
  -2   8  14      171.11       98.69    196.00 o
  -1   8  14       76.61      -34.08    108.25 o
   0   8  14        0.30       36.89    145.20 o
   1   8  14        2.36       20.00    125.50 o
   2   8  14       57.91       72.98    150.01 o
   3   8  14        8.59      -25.94    151.87 o
   4   8  14      102.38      166.82    148.15 o
   5   8  14       84.82     -113.48    167.71 o
  -2   9  14        6.26      -49.14    153.73 o
  -1   9  14        0.19       25.07    100.36 o
   0   9  14        4.33        5.47     87.45 o
   1   9  14       48.40      105.35    122.84 o
   2   9  14      150.30      375.51    223.48 o
   3   9  14        4.82      120.83    151.14 o
   4   9  14      308.59      241.26    213.78 o
   0  10  14        0.82       70.03    104.00 o
   1  10  14        2.67      -37.20    139.30 o
   2  10  14      212.19      187.59    204.08 o
   3  10  14        5.32      -61.99    163.02 o
  -2  -9  15      178.27      -15.36    217.90 o
  -1  -9  15      142.07      297.51    227.84 o
  -4  -8  15     2495.33     1940.10    368.96 o
  -3  -8  15     1022.63      999.95    326.45 o
  -2  -8  15        1.55      131.42    206.02 o
  -1  -8  15      148.53      106.89    161.04 o
   0  -8  15      583.55      551.99    321.84 o
   1  -8  15      247.98       28.22    149.33 o
  -5  -7  15       82.25       15.44    219.03 o
  -4  -7  15      123.40      100.14    179.75 o
  -3  -7  15      617.49      271.33    257.02 o
  -2  -7  15      447.24      380.92    283.61 o
  -1  -7  15     1405.55     1411.66    241.89 o
   0  -7  15      174.23      -91.38    152.47 o
   1  -7  15      436.72      663.54    264.82 o
   2  -7  15       11.29      -35.64    205.05 o
   3  -7  15      183.41      277.47    229.70 o
  -5  -6  15      439.88      530.37    238.51 o
  -4  -6  15      323.96      583.06    235.93 o
  -3  -6  15       91.98       19.32    160.27 o
  -2  -6  15      297.14      266.64    217.42 o
  -1  -6  15      752.99      843.01    195.34 o
   0  -6  15     1445.34     1227.95    217.86 o
   1  -6  15       81.65      226.59    141.37 o
   2  -6  15        4.18       61.91    206.18 o
   3  -6  15      438.88      -41.79    270.19 o
  -6  -5  15      140.82       92.71    184.60 o
  -5  -5  15      127.74      555.58    203.11 o
  -4  -5  15       14.83       95.78    186.30 o
  -3  -5  15      712.61      980.96    250.15 o
  -2  -5  15        9.41      -32.01    135.30 o
  -1  -5  15      253.45      114.60    169.00 o
   0  -5  15     2653.14     2972.10    507.86 o
   1  -5  15     2295.18     2255.35    239.51 o
   2  -5  15      517.50      376.96    276.50 o
   3  -5  15       50.11     -121.56    199.23 o
   4  -5  15      665.81      414.22    315.78 o
  -6  -4  15       47.87      -15.68    160.92 o
  -5  -4  15      145.43     -162.13    188.00 o
  -4  -4  15       18.37     -123.98    150.49 o
  -3  -4  15      280.59      373.33    199.39 o
  -2  -4  15     1487.97     1486.19    262.92 o
  -1  -4  15      137.37      364.48    314.89 o
   0  -4  15      261.16      902.54    429.42 o
   1  -4  15      136.17       25.12    144.08 o
   2  -4  15      261.01      -30.96    241.99 o
   3  -4  15      160.98       77.67    198.02 o
   4  -4  15        4.65       73.71    199.07 o
   5  -4  15       44.93      130.21    200.44 o
  -6  -3  15       85.31       31.44    167.39 o
  -5  -3  15     1899.60     1641.70    307.78 o
  -4  -3  15       26.40      -70.80    126.73 o
  -3  -3  15       29.78       54.07    148.39 o
  -2  -3  15        6.45     -175.39    175.39 o
  -1  -3  15     1816.07     2189.59    463.08 o
   0  -3  15       22.99       -0.13    166.81 o
   1  -3  15        3.70     -103.75    172.05 o
   2  -3  15       37.72     -138.61    185.01 o
   3  -3  15      287.41      391.43    249.02 o
   4  -3  15      313.44      140.55    250.07 o
   5  -3  15       41.63     -164.64    237.95 o
  -6  -2  15       10.62       -8.16    184.60 o
  -5  -2  15      154.93      239.97    212.81 o
  -4  -2  15        2.53      -90.12    125.12 o
  -3  -2  15       41.49      192.85    195.03 o
  -2  -2  15      287.29      378.98    200.12 o
  -1  -2  15      160.25      350.23    226.71 o
   0  -2  15      788.59      783.14    343.34 o
   1  -2  15      340.96      327.58    179.19 o
   2  -2  15      483.26      770.66    248.78 o
   3  -2  15       66.53      -62.23    169.57 o
   4  -2  15      218.27      549.20    231.96 o
   5  -2  15      603.17      868.05    299.29 o
   6  -2  15      200.52      346.41    280.70 o
  -6  -1  15       25.87       74.12    161.00 o
  -5  -1  15      178.79      236.41    220.49 o
  -4  -1  15      921.63      748.43    250.63 o
  -3  -1  15      999.49      858.27    251.20 o
  -2  -1  15      119.36      381.08    203.84 o
  -1  -1  15     1280.92     1082.70    167.98 o
   0  -1  15       30.19      219.44    142.73 o
   1  -1  15     1044.08     1244.81    338.21 o
   2  -1  15     1837.63     2613.36    312.22 o
   3  -1  15      344.36      394.10    227.03 o
   4  -1  15      212.88       59.16    235.04 o
   5  -1  15      355.90      735.82    290.24 o
   6  -1  15      269.83      -46.39    205.29 o
  -6   0  15      129.37      374.78    225.90 o
  -5   0  15       86.52     -106.69    153.16 o
  -4   0  15      914.07     1089.18    230.19 o
  -3   0  15       98.59      136.27    181.45 o
  -2   0  15      480.11      761.93    201.98 o
  -1   0  15     1476.08     1305.73    161.10 o
   0   0  15        1.07       14.23    248.09 o
   1   0  15      343.49      449.90    155.85 o
   2   0  15      168.09      213.29    189.21 o
   3   0  15      193.37      462.23    207.72 o
   4   0  15      235.72      -32.25    189.53 o
   5   0  15        5.89      102.24    202.71 o
   6   0  15       43.19     -108.22    190.83 o
  -6   1  15      244.80      367.26    200.85 o
  -5   1  15        1.86      -25.06    159.22 o
  -4   1  15      417.06      428.21    206.83 o
  -3   1  15      465.32      388.68    182.42 o
  -2   1  15     1508.57     1448.28    265.26 o
  -1   1  15       47.35      140.35    187.67 o
   0   1  15       72.99      184.09    107.42 o
   1   1  15       34.56       55.27    196.68 o
   2   1  15       10.10     -166.17    166.17 o
   3   1  15        0.08      -30.71    200.04 o
   4   1  15       11.32      -31.60    165.85 o
   5   1  15        3.06      119.70    179.43 o
   6   1  15        5.13      209.09    202.14 o
  -6   2  15       23.10      -40.33    216.28 o
  -5   2  15       38.44      -19.16    161.41 o
  -4   2  15       13.89      -36.13    167.39 o
  -3   2  15      245.06      168.44    207.56 o
  -2   2  15      824.38      833.54    226.63 o
  -1   2  15      115.13      168.46    134.42 o
   0   2  15       32.52      153.47    115.24 o
   1   2  15        0.87      120.39    182.38 o
   2   2  15       82.54      258.31    186.14 o
   3   2  15      224.83      250.96    214.35 o
   4   2  15        4.75       -1.70    114.04 o
   5   2  15      304.88      298.40    295.41 o
   6   2  15       26.61      151.30    227.60 o
  -6   3  15        5.09      339.14    188.40 o
  -5   3  15      170.94        0.16    195.76 o
  -4   3  15        2.87       65.14    142.90 o
  -3   3  15        0.74       -8.41    121.96 o
  -2   3  15      230.21      488.01    199.23 o
  -1   3  15      364.63      253.16    156.59 o
   0   3  15     1701.65     1475.42    177.46 o
   1   3  15      746.20      946.13    155.75 o
   2   3  15      376.83      255.65    205.29 o
   3   3  15       70.22      100.22    194.14 o
   4   3  15      711.71      563.83    226.06 o
   5   3  15       56.10      264.62    191.71 o
   6   3  15       51.24      248.78    245.30 o
  -5   4  15       45.05      255.97    176.12 o
  -4   4  15       80.61      222.35    177.73 o
  -3   4  15       28.86       27.32    140.71 o
  -2   4  15     1359.10     1700.94    257.02 o
  -1   4  15      381.23      397.06    146.35 o
   0   4  15      660.22      469.61    156.40 o
   1   4  15       15.32       -4.58    127.54 o
   2   4  15      297.05       36.69    212.89 o
   3   4  15      228.09      327.98    182.02 o
   4   4  15      112.24      383.83    174.50 o
   5   4  15       90.39        7.19    147.50 o
   6   4  15      377.37      239.48    328.06 o
  -5   5  15       23.56      -57.38    180.64 o
  -4   5  15        1.63       96.26    155.02 o
  -3   5  15      270.96     -157.77    219.03 o
  -2   5  15      207.19      143.95    182.42 o
  -1   5  15       74.08      -76.55    124.95 o
   0   5  15      124.31      235.72    173.93 o
   1   5  15        0.72     -161.36    205.45 o
   2   5  15     1134.37     1065.10    220.73 o
   3   5  15       97.71      176.68    168.03 o
   4   5  15      215.98      320.79    184.20 o
   5   5  15        0.95     -145.89    145.89 o
   6   5  15       31.73      124.47    177.65 o
  -4   6  15       25.52      143.79    164.48 o
  -3   6  15       43.54       77.27    187.19 o
  -2   6  15       64.07      142.49    140.31 o
  -1   6  15       60.84       77.71    116.81 o
   0   6  15       28.12       37.70    122.43 o
   1   6  15     1082.92     1163.63    233.62 o
   2   6  15      154.04      242.80    186.38 o
   3   6  15       48.73      163.35    131.26 o
   4   6  15      128.47       71.69    192.60 o
   5   6  15        0.75       85.11    133.04 o
   6   6  15       11.96      108.63    196.24 o
  -3   7  15       27.66      -39.12    151.87 o
  -2   7  15       13.86      380.60    176.52 o
  -1   7  15       25.73       40.94    102.75 o
   0   7  15      144.42      143.38    128.73 o
   1   7  15      215.79      142.80    143.48 o
   2   7  15      148.69      -36.53    139.83 o
   3   7  15       91.71      104.10    160.52 o
   4   7  15       25.75       18.67    128.67 o
   5   7  15      185.20      253.46    202.71 o
  -2   8  15        0.18       75.89    176.28 o
  -1   8  15      128.58      185.21    134.10 o
   0   8  15       14.36       95.08    110.73 o
   1   8  15       29.66      -50.95     97.17 o
   2   8  15       97.84       81.79    164.64 o
   3   8  15       18.49       17.22    115.66 o
   4   8  15       60.19       32.01    146.78 o
   5   8  15      193.01      148.72    210.87 o
  -1   9  15       10.58       22.94    159.83 o
   0   9  15        0.20      -32.10     96.94 o
   1   9  15       12.49     -100.19    100.19 o
   2   9  15      298.09       52.13    200.20 o
   3   9  15       46.71      -80.90    175.95 o
   4   9  15       33.99       11.48    156.80 o
  -3  -8  16      266.15     -151.14    269.39 o
  -2  -8  16       77.49      277.06    256.37 o
  -1  -8  16        7.41       30.67    139.70 o
   0  -8  16      740.01      436.81    213.09 o
   1  -8  16      115.16      160.43    156.70 o
  -4  -7  16        0.20       18.35    142.90 o
  -3  -7  16       38.05      -39.60    176.68 o
  -2  -7  16      502.65      642.07    247.81 o
  -1  -7  16      343.86      267.42    181.85 o
   0  -7  16      699.08      466.38    212.55 o
   1  -7  16     1160.96     1443.27    232.83 o
   2  -7  16      189.35      293.15    245.62 o
  -5  -6  16      448.31      158.66    253.54 o
  -4  -6  16      251.29       57.22    213.54 o
  -3  -6  16      507.60      647.40    257.34 o
  -2  -6  16        4.39      175.23    197.05 o
  -1  -6  16      648.35      404.46    286.88 o
   0  -6  16      477.86      385.71    185.22 o
   1  -6  16      633.80      954.33    199.75 o
   2  -6  16      974.19      592.44    335.34 o
   3  -6  16      372.56      -38.39    265.26 o
  -5  -5  16      198.41      151.95    234.39 o
  -4  -5  16       90.60      144.59    191.31 o
  -3  -5  16      554.91      413.66    243.85 o
  -2  -5  16       69.75      193.73    243.20 o
  -1  -5  16       48.52      138.32    157.77 o
   0  -5  16      470.08      101.60    180.01 o
   1  -5  16       39.26      175.73    130.79 o
   2  -5  16        0.29      306.32    203.35 o
   3  -5  16        0.39        1.21    159.38 o
   4  -5  16       16.68     -132.31    199.72 o
  -6  -4  16       93.20      191.23    197.45 o
  -5  -4  16       23.30     -110.08    115.98 o
  -4  -4  16      152.77      422.79    207.96 o
  -3  -4  16     1672.82     1467.03    262.68 o
  -2  -4  16       83.89      -79.29    178.14 o
  -1  -4  16     1034.64     1328.24    191.45 o
   0  -4  16      896.02     1298.05    188.96 o
   1  -4  16      229.49      108.77    142.03 o
   2  -4  16     3118.77     2653.77    390.86 o
   3  -4  16      245.00      180.88    237.62 o
   4  -4  16      284.88      111.05    248.78 o
  -6  -3  16      193.92      141.44    198.99 o
  -5  -3  16      385.06      136.27    222.43 o
  -4  -3  16       35.56       35.89    162.86 o
  -3  -3  16      437.05      303.25    229.30 o
  -2  -3  16     1457.00     1769.48    267.45 o
  -1  -3  16      230.55      332.46    170.87 o
   0  -3  16      911.60      915.35    194.29 o
   1  -3  16       22.21       -6.80    133.95 o
   2  -3  16      133.41      170.30    219.03 o
   3  -3  16      211.22      199.39    225.09 o
   4  -3  16      768.71      412.77    322.73 o
   5  -3  16       60.16      153.24    203.11 o
  -6  -2  16       52.74       64.09    172.80 o
  -5  -2  16      115.30       38.31    170.86 o
  -4  -2  16      317.81      636.81    210.95 o
  -3  -2  16      486.40      577.16    212.65 o
  -2  -2  16      120.35      312.63    221.22 o
  -1  -2  16      880.53      802.12    180.80 o
   0  -2  16     1684.13     2237.44    208.46 o
   1  -2  16     4528.51     4920.56    283.10 o
   2  -2  16       21.67        5.33    197.94 o
   3  -2  16      109.34      269.14    210.14 o
   4  -2  16     1522.19     1563.94    356.19 o
   5  -2  16      127.58       -3.07    246.43 o
  -6  -1  16      492.77      808.56    226.47 o
  -5  -1  16       17.41       89.63    165.69 o
  -4  -1  16      644.16      495.05    238.75 o
  -3  -1  16      198.74      231.40    213.13 o
  -2  -1  16      133.96     -104.67    227.44 o
  -1  -1  16        2.24      -82.00    144.40 o
   0  -1  16       19.65      155.26    149.27 o
   1  -1  16     1845.56     2044.12    233.90 o
   2  -1  16      108.24      227.12    183.07 o
   3  -1  16       10.41       45.42    171.67 o
   4  -1  16       57.43      158.90    218.22 o
   5  -1  16      436.06      -14.06    238.27 o
   6  -1  16      979.70      815.67    398.14 o
  -6   0  16       23.61     -154.62    154.62 o
  -5   0  16      171.15      229.22    198.10 o
  -4   0  16      443.91       85.27    161.73 o
  -3   0  16        0.84       49.38    150.33 o
  -2   0  16       64.90     -128.59    223.48 o
  -1   0  16      909.09      876.56    157.97 o
   0   0  16      974.36     1170.57    220.93 o
   1   0  16     1380.00     1791.83    191.22 o
   2   0  16       13.84       11.88    200.44 o
   3   0  16       23.50     -102.16    164.80 o
   4   0  16        7.87       81.15    165.53 o
   5   0  16       10.76      -83.73    203.11 o
   6   0  16      189.31      262.92    226.15 o
  -6   1  16       40.00      -73.63    162.94 o
  -5   1  16        1.87      125.52    151.95 o
  -4   1  16      754.70      492.46    250.80 o
  -3   1  16       96.60      109.84    151.79 o
  -2   1  16      943.05      828.45    258.23 o
  -1   1  16      193.61      357.31    128.14 o
   0   1  16       21.77      -76.37    168.44 o
   1   1  16      222.95      237.16    131.40 o
   2   1  16       16.09       11.64    187.67 o
   3   1  16        6.98     -108.87    162.78 o
   4   1  16      785.73      821.01    271.08 o
   5   1  16      417.60      555.75    293.23 o
   6   1  16      204.33      239.97    254.03 o
  -6   2  16       65.37     -129.32    178.14 o
  -5   2  16      217.90      -65.22    164.32 o
  -4   2  16       19.73       82.04    196.32 o
  -3   2  16       27.35      378.90    148.47 o
  -2   2  16      315.72      351.99    190.42 o
  -1   2  16      663.37      612.46    159.76 o
   0   2  16      234.91      300.96    141.16 o
   1   2  16        9.01      -28.68    216.00 o
   2   2  16       99.91      175.06    195.03 o
   3   2  16      668.01      586.62    237.62 o
   4   2  16      122.79      366.29    203.35 o
   5   2  16      360.88      695.57    271.81 o
   6   2  16       81.53      160.92    231.80 o
  -5   3  16       99.44      171.10    195.92 o
  -4   3  16        2.77      -47.04    172.96 o
  -3   3  16      188.68      321.60    176.60 o
  -2   3  16       18.84      105.56    181.93 o
  -1   3  16       92.67      109.52    136.90 o
   0   3  16     3453.95     3035.52    224.23 o
   1   3  16     1716.09     1675.27    333.12 o
   2   3  16      831.27      752.31    246.59 o
   3   3  16       89.58      -57.47    159.22 o
   4   3  16       20.35       90.52    184.04 o
   5   3  16      562.17      548.63    293.07 o
   6   3  16       27.77      121.96    204.16 o
  -5   4  16        7.34       33.78    159.30 o
  -4   4  16       13.79       18.10    201.57 o
  -3   4  16      362.65      649.34    210.79 o
  -2   4  16      220.71      333.40    220.57 o
  -1   4  16       18.76       11.20    106.80 o
   0   4  16        1.75      156.14    122.52 o
   1   4  16       77.58      268.79    134.46 o
   2   4  16      110.55     -127.38    130.61 o
   3   4  16        5.19       98.20    124.47 o
   4   4  16       82.84      192.36    173.61 o
   5   4  16      226.20      152.60    218.55 o
   6   4  16       56.37      -43.81    202.46 o
  -4   5  16       20.47       28.45    151.38 o
  -3   5  16        0.11       41.14    169.33 o
  -2   5  16       31.05       67.73    185.09 o
  -1   5  16      340.03      382.50    143.40 o
   0   5  16       85.30      101.17    120.12 o
   1   5  16      171.65      106.70    127.53 o
   2   5  16     2239.34     2740.66    308.50 o
   3   5  16      731.66      944.27    234.07 o
   4   5  16      804.05      964.55    270.76 o
   5   5  16       65.19     -146.53    174.42 o
   6   5  16       51.68      112.10    144.11 o
  -4   6  16       53.34      244.17    231.56 o
  -3   6  16      101.59      -78.56    166.66 o
  -2   6  16      204.37      159.47    220.08 o
  -1   6  16      524.89      638.66    165.02 o
   0   6  16      125.98       65.25    134.45 o
   1   6  16      137.64       71.02    122.55 o
   2   6  16       20.88      -71.93    123.98 o
   3   6  16       19.90       28.93    143.22 o
   4   6  16     1425.03     1733.19    294.20 o
   5   6  16      348.75      496.82    257.18 o
  -3   7  16       82.41      153.48    182.50 o
  -2   7  16       38.00      -24.57    147.26 o
  -1   7  16      253.35      162.31    153.98 o
   0   7  16        8.54      -36.30    106.53 o
   1   7  16        4.93      -12.84    118.76 o
   2   7  16       28.41       39.93    145.40 o
   3   7  16      152.70      203.03    144.03 o
   4   7  16        6.30       40.25    119.13 o
   5   7  16      113.44     -125.36    156.48 o
  -2   8  16        0.04     -119.22    138.69 o
  -1   8  16       55.75      -20.80    203.84 o
   0   8  16       52.28       22.49    176.68 o
   1   8  16        2.62       56.52     95.77 o
   2   8  16       25.10      -38.88    141.68 o
   3   8  16       72.01       54.64    119.94 o
   4   8  16       23.64       -9.13    125.92 o
  -1   9  16        0.79       73.35    112.40 o
   0   9  16       14.19       35.20    109.00 o
   1   9  16       51.86      -41.64    121.49 o
   2   9  16        6.21       -7.76    128.03 o
   3   9  16        4.68      -33.54    150.33 o
  -2  -8  17      184.03      353.93    236.33 o
  -1  -8  17      270.53      385.90    184.75 o
   0  -8  17      178.01      335.35    155.36 o
  -4  -7  17      275.61       78.88    217.66 o
  -3  -7  17     2684.82     1729.63    382.22 o
  -2  -7  17     1758.31     1784.35    312.22 o
  -1  -7  17      346.27      203.67    163.28 o
   0  -7  17      160.65      196.48    161.89 o
   1  -7  17     1835.60     2047.15    604.89 o
   2  -7  17       39.26       76.46    180.32 o
  -4  -6  17      225.28      383.59    210.95 o
  -3  -6  17      180.72     -126.25    181.37 o
  -2  -6  17      117.55      109.03    187.92 o
  -1  -6  17      606.00      542.98    180.37 o
   0  -6  17      401.41      567.43    180.67 o
   1  -6  17       71.15        2.63    155.36 o
   2  -6  17       30.34      -28.69    195.35 o
   3  -6  17      120.32      132.39    218.22 o
  -5  -5  17      193.05      -46.47    187.03 o
  -4  -5  17        9.33     -113.88    139.02 o
  -3  -5  17       16.15     -100.71    200.93 o
  -2  -5  17      182.27      180.96    213.13 o
  -1  -5  17      186.32      183.90    165.18 o
   0  -5  17      450.97      364.91    182.00 o
   1  -5  17      510.96      366.45    317.60 o
   2  -5  17       84.52       -4.85    245.87 o
   3  -5  17      451.93      140.39    253.54 o
  -5  -4  17        5.74       79.93    157.85 o
  -4  -4  17        4.67      -59.97    164.40 o
  -3  -4  17       13.07       10.75    160.11 o
  -2  -4  17      388.05      437.42    250.15 o
  -1  -4  17      122.78       39.10    129.58 o
   0  -4  17      917.76     1026.73    197.19 o
   1  -4  17     1057.67     1397.69    237.14 o
   2  -4  17      400.67      767.58    245.62 o
   3  -4  17      232.29      320.87    251.12 o
   4  -4  17     1160.26     1347.82    359.99 o
  -6  -3  17       46.07      227.20    173.21 o
  -5  -3  17      289.03      503.53    232.45 o
  -4  -3  17     1697.93     1918.36    292.18 o
  -3  -3  17     1793.87     1485.71    299.53 o
  -2  -3  17        1.95      151.30    155.67 o
  -1  -3  17       31.23     -108.45    108.45 o
   0  -3  17     2585.32     2786.26    381.37 o
   1  -3  17      287.86      311.71    165.29 o
   2  -3  17        2.28     -177.25    177.25 o
   3  -3  17     2295.42     2721.10    372.27 o
   4  -3  17      182.29      471.04    241.66 o
   5  -3  17       59.65      -29.34    239.48 o
  -6  -2  17      261.39       31.76    235.76 o
  -5  -2  17        3.28        0.73    160.84 o
  -4  -2  17      139.38      258.88    193.98 o
  -3  -2  17     2596.76     2663.79    314.49 o
  -2  -2  17     1446.22     1560.39    279.25 o
  -1  -2  17        3.52      124.75    153.85 o
   0  -2  17      549.34      892.88    184.09 o
   1  -2  17      763.83      704.86    183.94 o
   2  -2  17      231.32      140.55    220.08 o
   3  -2  17        0.93      -74.03    160.11 o
   4  -2  17       46.24       68.54    156.72 o
   5  -2  17      263.18      202.46    256.78 o
  -6  -1  17       96.33      -59.32    161.41 o
  -5  -1  17        5.41      180.32    188.08 o
  -4  -1  17        0.02       11.56    157.44 o
  -3  -1  17       17.67      -74.36    143.70 o
  -2  -1  17     1054.82     1101.47    245.95 o
  -1  -1  17     2510.83     3186.43    220.56 o
   0  -1  17        0.87      307.42    164.39 o
   1  -1  17        1.73       46.81    173.77 o
   2  -1  17        2.86       67.08    181.13 o
   3  -1  17      739.37      738.25    272.62 o
   4  -1  17      243.88      359.59    237.06 o
   5  -1  17       15.67      -44.53    169.25 o
  -6   0  17        6.76      -20.21    163.91 o
  -5   0  17      428.95      656.05    228.09 o
  -4   0  17     1300.66     1628.68    283.29 o
  -3   0  17        8.75       87.69    152.76 o
  -2   0  17       33.18       78.40    173.12 o
  -1   0  17     1102.03     1185.28    186.58 o
   0   0  17     3344.59     3758.39    243.28 o
   1   0  17     1230.11     1527.74    193.37 o
   2   0  17       52.73      144.59    142.09 o
   3   0  17      347.41      401.86    208.53 o
   4   0  17       12.65     -110.57    178.54 o
   5   0  17       61.53      219.19    207.47 o
  -5   1  17       22.71      275.04    190.18 o
  -4   1  17        7.13       55.20    185.17 o
  -3   1  17       17.17      150.09    154.94 o
  -2   1  17       61.63      -22.95    171.59 o
  -1   1  17       32.75       -5.09    119.85 o
   0   1  17      193.35      371.81    142.43 o
   1   1  17      440.86      463.01    165.66 o
   2   1  17      261.37      791.19    228.81 o
   3   1  17      627.45      698.32    247.81 o
   4   1  17       13.94      171.51    185.90 o
   5   1  17      130.85      269.71    209.25 o
   6   1  17      346.32       35.24    272.13 o
  -5   2  17       80.32       38.71    150.17 o
  -4   2  17      422.42      664.13    234.79 o
  -3   2  17        2.44       21.58    150.09 o
  -2   2  17     1634.58     1977.52    273.91 o
  -1   2  17      241.69      262.52    131.12 o
   0   2  17      239.46      284.98    390.06 o
   1   2  17        3.52      -70.82    131.07 o
   2   2  17       15.05      194.46    181.13 o
   3   2  17      549.96      995.27    231.48 o
   4   2  17      318.62      435.64    263.24 o
   5   2  17       62.86       30.79    188.97 o
   6   2  17        8.79      -35.89    228.33 o
  -5   3  17       28.00       -5.17    170.22 o
  -4   3  17       47.64      180.40    163.35 o
  -3   3  17       24.54      101.92    154.86 o
  -2   3  17       44.70       28.69    157.53 o
  -1   3  17        0.37      148.84    111.72 o
   0   3  17        2.94       12.07    122.45 o
   1   3  17      445.63      545.65    157.11 o
   2   3  17       37.94      474.36    193.57 o
   3   3  17        8.67     -145.89    145.89 o
   4   3  17        0.23     -115.09    115.09 o
   5   3  17      328.76      825.45    272.05 o
   6   3  17      126.53      112.35    231.08 o
  -5   4  17       62.66      -14.14    230.02 o
  -4   4  17        9.14     -172.56    172.56 o
  -3   4  17       36.52      -32.73    161.57 o
  -2   4  17       21.84     -133.12    133.12 o
  -1   4  17      371.49      510.01    155.75 o
   0   4  17        3.00      122.59     88.52 o
   1   4  17       10.12     -104.00    104.00 o
   2   4  17      315.75      313.92    165.77 o
   3   4  17      412.88      582.01    231.96 o
   4   4  17        1.82      -52.78    135.95 o
   5   4  17       55.36      -19.32    129.32 o
   6   4  17      539.96      872.41    270.03 o
  -4   5  17        1.94       53.02    188.08 o
  -3   5  17       43.02      191.88    163.59 o
  -2   5  17      131.98        1.13    153.73 o
  -1   5  17      522.40      607.14    175.10 o
   0   5  17      387.64      507.90    147.75 o
   1   5  17       74.35      182.53    119.21 o
   2   5  17       60.97       61.35    158.17 o
   3   5  17      161.96        4.20    175.47 o
   4   5  17       57.34      -36.21    187.43 o
   5   5  17        2.76      -80.82    198.10 o
  -3   6  17      210.00      221.38    228.65 o
  -2   6  17        8.60      195.43    146.94 o
  -1   6  17       42.63      -43.33    118.29 o
   0   6  17        0.20      -20.09    116.71 o
   1   6  17        5.14      -23.35    102.19 o
   2   6  17      280.67      252.57    165.61 o
   3   6  17       52.77      -88.42    150.33 o
   4   6  17       80.56      129.64    158.09 o
   5   6  17       32.93       60.21    144.43 o
  -3   7  17        0.05      -86.56    133.12 o
  -2   7  17       33.59      133.68    149.77 o
  -1   7  17      333.72      707.65    179.03 o
   0   7  17        5.81        6.16    100.06 o
   1   7  17       48.93     -104.82    158.86 o
   2   7  17       66.66       45.10    149.93 o
   3   7  17        5.86       20.85    158.01 o
   4   7  17       40.65      -96.58    158.09 o
   5   7  17       12.80      -29.58    142.90 o
  -2   8  17        3.92       49.14    192.20 o
  -1   8  17      166.24      190.80    160.21 o
   0   8  17      206.96       38.98    139.94 o
   1   8  17       13.06       60.20    118.53 o
   2   8  17       19.57      -64.90    132.96 o
   3   8  17        9.04       87.77    163.02 o
   4   8  17       27.63      -94.81    155.91 o
   0   9  17        0.28      -90.91    103.01 o
   1   9  17       24.08      -58.84    111.47 o
   2   9  17        4.55      -10.83    137.80 o
  -3  -7  18     1329.39     1512.13    333.48 o
  -2  -7  18     1021.80     1026.46    314.16 o
  -1  -7  18      130.02       68.13    138.20 o
   0  -7  18       61.68      211.35    153.61 o
   1  -7  18       24.87      198.31    149.56 o
  -4  -6  18      208.61     -106.69    173.04 o
  -3  -6  18       40.87      143.30    200.52 o
  -2  -6  18       93.38       72.42    168.28 o
  -1  -6  18      826.11      609.62    282.60 o
   0  -6  18      210.28       -9.99    166.92 o
   1  -6  18        9.26      189.27    129.35 o
   2  -6  18       17.62     -181.69    181.69 o
  -5  -5  18        0.97      -27.88    184.12 o
  -4  -5  18      317.89      605.61    265.75 o
  -3  -5  18      214.40      140.96    231.24 o
  -2  -5  18      336.25      161.00    238.27 o
  -1  -5  18       25.59      -20.31    141.11 o
   0  -5  18     1524.71     1262.89    227.26 o
   1  -5  18       19.26       66.51    143.13 o
   2  -5  18        0.40     -168.03    168.03 o
   3  -5  18      421.55      373.41    317.72 o
  -5  -4  18       63.27       17.22    169.65 o
  -4  -4  18       17.98      130.13    147.75 o
  -3  -4  18        2.64      -79.37    183.63 o
  -2  -4  18     1056.83      863.77    271.49 o
  -1  -4  18      188.44      432.62    256.05 o
   0  -4  18      830.52      680.02    196.14 o
   1  -4  18        1.95       41.63    136.17 o
   2  -4  18      223.69      185.98    238.27 o
   3  -4  18       48.98      236.01    213.38 o
   4  -4  18      299.60      209.82    259.77 o
  -5  -3  18        0.21     -127.14    127.14 o
  -4  -3  18        8.01       37.74    171.99 o
  -3  -3  18       67.46       15.44    207.80 o
  -2  -3  18       85.96       33.06    214.43 o
  -1  -3  18      301.02      194.54    154.73 o
   0  -3  18      420.49     1008.49    176.88 o
   1  -3  18       36.46      126.32    130.09 o
   2  -3  18        1.54     -159.71    159.71 o
   3  -3  18        8.91       37.99    196.89 o
   4  -3  18      256.15       72.18    208.28 o
  -5  -2  18        2.65      -31.60    173.77 o
  -4  -2  18       43.75      -70.56    157.20 o
  -3  -2  18       20.55      -99.17    143.87 o
  -2  -2  18      415.66      296.79    240.69 o
  -1  -2  18      516.00      657.00    156.11 o
   0  -2  18       46.21       20.88    134.25 o
   1  -2  18       79.34       30.81    132.56 o
   2  -2  18      803.65     1128.87    278.20 o
   3  -2  18      173.74      142.17    210.55 o
   4  -2  18      135.19      -35.89    166.58 o
   5  -2  18       22.75       12.69    239.08 o
  -5  -1  18      307.64      706.08    226.15 o
  -4  -1  18        0.34      -30.31    141.28 o
  -3  -1  18      386.26      366.46    211.19 o
  -2  -1  18        0.94     -162.62    162.62 o
  -1  -1  18      364.99      543.69    152.55 o
   0  -1  18      376.88      523.62    165.65 o
   1  -1  18      152.47       30.60    266.88 o
   2  -1  18      694.91      799.43    289.51 o
   3  -1  18      909.64      624.45    327.01 o
   4  -1  18       16.23      145.56    187.19 o
   5  -1  18       21.10       77.19    204.08 o
  -5   0  18        1.57      -37.50    149.44 o
  -4   0  18        5.64     -106.69    156.72 o
  -3   0  18      665.82      629.62    218.95 o
  -2   0  18        3.46       61.18    180.32 o
  -1   0  18       46.37       57.31    123.02 o
   0   0  18      127.40       82.63    136.72 o
   1   0  18     1695.02     1745.62    209.92 o
   2   0  18      267.81      180.72    192.60 o
   3   0  18      443.74      423.27    275.61 o
   4   0  18       31.22     -157.93    157.93 o
   5   0  18      140.50        7.76    236.41 o
  -5   1  18        3.83      -36.29    184.36 o
  -4   1  18      317.05      423.03    210.22 o
  -3   1  18        0.37      -31.20    142.01 o
  -2   1  18       16.47       45.58    143.06 o
  -1   1  18       50.12      344.56    120.32 o
   0   1  18       59.45      120.97    141.69 o
   1   1  18      543.23      831.36    311.58 o
   2   1  18      133.39      -12.53    183.31 o
   3   1  18       88.06      325.80    166.42 o
   4   1  18        2.32      110.81    176.12 o
   5   1  18       66.84     -169.33    169.33 o
  -5   2  18       32.69      141.85    180.32 o
  -4   2  18       28.48        0.00    149.69 o
  -3   2  18       10.55      184.20    172.40 o
  -2   2  18      109.12       26.35    181.37 o
  -1   2  18       38.95      -71.97    106.76 o
   0   2  18       67.50       16.04    121.54 o
   1   2  18       43.52      280.54    241.14 o
   2   2  18      116.22      127.06    164.96 o
   3   2  18     1917.76     2056.40    323.54 o
   4   2  18      160.17      182.82    208.93 o
   5   2  18       14.13      263.24    183.47 o
  -5   3  18        1.38      -19.16    164.96 o
  -4   3  18       35.41     -106.85    149.20 o
  -3   3  18        3.08      183.47    161.81 o
  -2   3  18        0.81      -11.88    153.24 o
  -1   3  18       67.02      113.71    130.98 o
   0   3  18        1.95      139.26    104.55 o
   1   3  18        4.99      -96.27     96.27 o
   2   3  18      258.09      173.04    192.20 o
   3   3  18      875.89     1290.84    262.84 o
   4   3  18       13.31      102.57    186.30 o
   5   3  18       20.35      -49.63    143.38 o
  -4   4  18      100.91      -64.98    210.79 o
  -3   4  18       19.02       27.97    151.63 o
  -2   4  18       19.33      -62.72    145.48 o
  -1   4  18      311.02      353.98    181.69 o
   0   4  18      251.63      279.25    235.68 o
   1   4  18      266.33      370.32    157.89 o
   2   4  18      782.85      640.69    224.29 o
   3   4  18      463.24      407.11    262.76 o
   4   4  18       15.44      -17.62    156.48 o
   5   4  18      332.21      344.47    223.32 o
  -4   5  18        7.68      -14.47    144.19 o
  -3   5  18       13.36     -167.55    167.55 o
  -2   5  18        0.87      -53.75    157.04 o
  -1   5  18        8.26       47.01     98.06 o
   0   5  18       20.30       21.48    146.01 o
   1   5  18       49.96      -45.92     99.07 o
   2   5  18       29.02       77.67    163.35 o
   3   5  18       60.33      -21.18    161.41 o
   4   5  18      109.30      119.13    171.83 o
   5   5  18       44.57       66.19    160.60 o
  -3   6  18       44.12       78.16    160.03 o
  -2   6  18       13.44      -56.42    148.31 o
  -1   6  18       55.42      131.71    124.92 o
   0   6  18       44.09      180.49    109.24 o
   1   6  18       18.10       92.06    122.00 o
   2   6  18       81.11      100.14    142.49 o
   3   6  18      153.15      305.19    214.02 o
   4   6  18        7.54       71.21    134.65 o
   5   6  18      108.11       79.69    188.48 o
  -2   7  18        0.79     -123.82    123.82 o
  -1   7  18       10.42       36.64     99.84 o
   0   7  18       93.00       76.67    128.92 o
   1   7  18        5.36      155.41    110.74 o
   2   7  18       79.93       51.89    141.36 o
   3   7  18       15.90     -139.02    157.53 o
   4   7  18       71.46       59.97    165.04 o
  -1   8  18      456.70      727.13    329.40 o
   0   8  18      177.42      203.61    190.02 o
   1   8  18      125.82      167.18    128.09 o
   2   8  18       26.10       86.80    159.38 o
   3   8  18       48.18       77.19    185.90 o
  -2  -7  19      696.48      229.46    340.92 o
  -1  -7  19       38.44     -159.02    159.02 o
   0  -7  19       17.06      108.85    137.85 o
  -3  -6  19       89.59       89.88    217.17 o
  -2  -6  19      148.62       67.81    217.17 o
  -1  -6  19        0.64      135.98    362.58 o
   0  -6  19      785.52      717.99    245.18 o
   1  -6  19       13.60      217.67    118.40 o
   2  -6  19      169.68      439.60    261.30 o
  -4  -5  19       23.19      -49.38    177.57 o
  -3  -5  19       57.27      -64.90    168.03 o
  -2  -5  19        6.13       66.68    159.87 o
  -1  -5  19        1.03       60.12    119.63 o
   0  -5  19       97.08       80.87    143.99 o
   1  -5  19       99.55      144.60    178.22 o
   2  -5  19     1135.85      663.48    322.16 o
   3  -5  19      141.29      123.98    192.60 o
  -5  -4  19      683.86      133.52    287.98 o
  -4  -4  19       30.28     -134.73    134.73 o
  -3  -4  19       74.76       -8.57    196.97 o
  -2  -4  19     1247.90     1181.08    323.30 o
  -1  -4  19      732.65      748.72    185.01 o
   0  -4  19      200.99      362.86    185.96 o
   1  -4  19      195.17      201.37    159.41 o
   2  -4  19        0.35      256.29    207.47 o
   3  -4  19       64.98     -149.61    181.85 o
  -5  -3  19        0.05      115.66    198.02 o
  -4  -3  19        3.59      -10.91    143.79 o
  -3  -3  19       29.75      169.49    168.92 o
  -2  -3  19        1.82     -111.78    161.49 o
  -1  -3  19      159.79      131.32    173.59 o
   0  -3  19       70.03       28.97    151.83 o
   1  -3  19       52.01       13.69    131.42 o
   2  -3  19      169.03      148.47    216.85 o
   3  -3  19      472.08      146.21    239.89 o
   4  -3  19      796.84      886.64    342.61 o
  -5  -2  19        0.97       25.38    146.70 o
  -4  -2  19      386.25      857.78    259.77 o
  -3  -2  19      507.41      655.56    261.38 o
  -2  -2  19        5.27     -159.55    159.55 o
  -1  -2  19      612.86      747.63    176.48 o
   0  -2  19      797.15      787.34    259.69 o
   1  -2  19     1194.41     1575.65    202.31 o
   2  -2  19      750.08      937.23    280.70 o
   3  -2  19       77.01      -80.02    193.65 o
   4  -2  19       77.82       39.77    194.79 o
  -5  -1  19       46.47      103.45    179.75 o
  -4  -1  19      129.49      334.85    166.82 o
  -3  -1  19      132.72      148.55    205.54 o
  -2  -1  19     1719.51     2049.94    297.03 o
  -1  -1  19     1520.18     1971.16    338.13 o
   0  -1  19        5.15       39.89    119.33 o
   1  -1  19      102.76      160.95    250.63 o
   2  -1  19       65.87       -5.90    166.90 o
   3  -1  19       52.05       68.13    221.30 o
   4  -1  19      226.76     -170.62    207.80 o
   5  -1  19      120.47       18.27    182.58 o
  -5   0  19       61.17       50.84    142.09 o
  -4   0  19       37.82       79.61    149.20 o
  -3   0  19       36.57      -15.11    168.68 o
  -2   0  19        1.30       25.30    158.74 o
  -1   0  19      720.15      798.40    161.46 o
   0   0  19      458.30      471.01    167.72 o
   1   0  19       22.84       58.76    111.80 o
   2   0  19      892.56      956.71    285.31 o
   3   0  19        5.57      -57.06    185.73 o
   4   0  19       53.64      207.15    207.47 o
   5   0  19      148.01      140.71    278.60 o
  -5   1  19        2.43     -133.84    147.42 o
  -4   1  19        6.38      103.21    216.37 o
  -3   1  19       86.80      723.05    202.71 o
  -2   1  19      162.50      285.15    203.84 o
  -1   1  19       62.44       77.61    120.44 o
   0   1  19       48.76      138.79    108.40 o
   1   1  19      924.30     1250.14    193.89 o
   2   1  19      122.46      139.10    207.47 o
   3   1  19       85.85        9.94    173.93 o
   4   1  19       11.98      -69.51    173.53 o
   5   1  19       84.31      274.72    203.19 o
  -5   2  19      241.05      254.11    263.97 o
  -4   2  19      508.46      578.62    268.25 o
  -3   2  19       24.88       40.17    172.96 o
  -2   2  19       70.75     -205.05    205.05 o
  -1   2  19       40.99      -76.37     98.56 o
   0   2  19       11.62      -11.15    102.40 o
   1   2  19       65.75       23.46    125.43 o
   2   2  19      167.51      249.18    207.56 o
   3   2  19     1396.51     2108.62    317.40 o
   4   2  19      113.55     -132.96    167.79 o
   5   2  19       73.65      -34.92    198.50 o
  -4   3  19      223.08      518.08    246.11 o
  -3   3  19      379.59      391.67    244.65 o
  -2   3  19      484.09      457.14    235.28 o
  -1   3  19       13.15       58.52    124.52 o
   0   3  19      207.19      121.39    147.62 o
   1   3  19      190.52      190.85    130.10 o
   2   3  19        0.19       54.88    142.17 o
   3   3  19      316.12      386.90    240.53 o
   4   3  19      119.14      116.71    199.64 o
   5   3  19        3.70      -88.42    186.62 o
  -4   4  19        0.84      -82.44    157.93 o
  -3   4  19        1.25      -36.37    117.52 o
  -2   4  19      386.31      718.20    230.83 o
  -1   4  19        2.87      -73.11    104.78 o
   0   4  19      131.83       84.03    131.02 o
   1   4  19       56.90       14.82    124.52 o
   2   4  19       82.78       88.74    188.89 o
   3   4  19       22.19      -30.79    179.59 o
   4   4  19      118.23      179.91    212.41 o
   5   4  19       98.74       39.85    247.97 o
  -3   5  19        1.27       93.84    137.40 o
  -2   5  19       51.14       -0.16    149.44 o
  -1   5  19      137.70      240.43    136.01 o
   0   5  19      269.17      470.92    216.69 o
   1   5  19       12.93      103.03    111.58 o
   2   5  19      142.77       66.03    179.59 o
   3   5  19        8.81       17.46    154.70 o
   4   5  19       16.05       64.01    147.67 o
   5   5  19      148.16     -153.00    204.73 o
  -3   6  19        2.95     -124.63    141.85 o
  -2   6  19        9.39       29.02    152.68 o
  -1   6  19       31.21      132.36    132.88 o
   0   6  19        0.54      -49.15    124.87 o
   1   6  19      229.75      221.95    147.78 o
   2   6  19      621.02     1023.47    255.24 o
   3   6  19       44.47      178.22    166.90 o
   4   6  19        0.26     -123.09    123.09 o
  -2   7  19       12.57      -24.65    155.10 o
  -1   7  19       91.60      109.49    128.73 o
   0   7  19       34.91      101.45    113.85 o
   1   7  19        5.45      106.82    109.12 o
   2   7  19       71.75      -31.28    151.54 o
   3   7  19       94.60        7.92    217.01 o
   4   7  19        0.02       92.38    144.76 o
   0   8  19        0.60      131.89    116.80 o
   1   8  19        1.29       -6.08    130.41 o
   2   8  19        6.95      134.49    153.81 o
  -3  -6  20       92.90     -192.77    192.77 o
  -2  -6  20       34.10      142.57    192.28 o
  -1  -6  20       70.71       95.92    150.26 o
   0  -6  20      512.41      156.83    187.30 o
   1  -6  20       72.38      -43.22    151.28 o
  -3  -5  20      225.53      171.75    215.23 o
  -2  -5  20       43.18      397.49    210.63 o
  -1  -5  20       21.36      250.05    133.48 o
   0  -5  20        0.13       45.48    135.10 o
   1  -5  20      101.71      135.49    135.03 o
   2  -5  20       12.81     -172.24    172.24 o
  -4  -4  20       41.35       50.51    190.83 o
  -3  -4  20      219.91      394.34    250.47 o
  -2  -4  20       65.70       18.83    188.16 o
  -1  -4  20      352.51      176.83    176.25 o
   0  -4  20     1225.52     1422.11    230.16 o
   1  -4  20       33.99      204.47    149.89 o
   2  -4  20       14.46      -76.78    158.50 o
   3  -4  20      116.90     -104.18    176.60 o
  -4  -3  20      105.35       21.58    178.70 o
  -3  -3  20        7.04     -134.49    139.02 o
  -2  -3  20      137.33      423.27    196.32 o
  -1  -3  20      418.95      468.37    189.67 o
   0  -3  20      167.28      323.27    172.90 o
   1  -3  20     1371.92     1590.21    307.25 o
   2  -3  20      368.10     1171.22    274.56 o
   3  -3  20      133.64      -75.25    197.94 o
  -5  -2  20      154.96      161.49    244.17 o
  -4  -2  20       16.18       54.56    157.77 o
  -3  -2  20      250.74      182.90    190.26 o
  -2  -2  20      207.24      211.84    201.25 o
  -1  -2  20        4.46       27.08    118.64 o
   0  -2  20       89.48      114.03    151.39 o
   1  -2  20        2.35      152.14    132.71 o
   2  -2  20      322.76       98.44    266.15 o
   3  -2  20        0.10     -148.96    148.96 o
   4  -2  20        4.97       53.83    168.28 o
  -5  -1  20        8.61      -29.34    168.03 o
  -4  -1  20        1.60       35.89    150.90 o
  -3  -1  20       40.74       68.78    163.67 o
  -2  -1  20      358.40      270.76    221.13 o
  -1  -1  20      200.45      185.46    159.95 o
   0  -1  20      394.56      302.42    166.25 o
   1  -1  20       87.57      -31.69    118.22 o
   2  -1  20        1.13       61.02    155.10 o
   3  -1  20     1585.88     2185.56    340.83 o
   4  -1  20      350.18      211.35    337.52 o
  -5   0  20        0.25      -50.60    175.63 o
  -4   0  20       19.83      -27.88    167.14 o
  -3   0  20       35.72      -97.72    122.93 o
  -2   0  20       33.22       65.95    147.34 o
  -1   0  20        9.71      -29.42    116.56 o
   0   0  20       74.66      -14.35    126.25 o
   1   0  20      488.49      580.63    158.09 o
   2   0  20      408.22      825.62    259.69 o
   3   0  20       15.77      188.48    197.45 o
   4   0  20      280.22       95.78    251.93 o
  -4   1  20       36.82      262.27    175.06 o
  -3   1  20      126.24      168.60    200.52 o
  -2   1  20      198.91      382.14    227.28 o
  -1   1  20      714.77      716.81    183.32 o
   0   1  20       25.07        0.77    126.65 o
   1   1  20      210.36      438.43    308.02 o
   2   1  20       55.74      159.87    149.93 o
   3   1  20       24.50      201.82    165.69 o
   4   1  20       19.70     -162.05    162.05 o
   5   1  20        8.19      -22.71    193.82 o
  -4   2  20       39.71     -144.43    144.43 o
  -3   2  20       36.50       62.07    170.38 o
  -2   2  20       21.11       91.65    167.14 o
  -1   2  20      205.77      242.83    156.23 o
   0   2  20       81.39      219.30    118.93 o
   1   2  20       29.47      130.49    119.05 o
   2   2  20        5.88      -39.12    154.86 o
   3   2  20        5.27     -172.72    172.72 o
   4   2  20        0.01      -63.04    141.20 o
   5   2  20        0.61       26.11    182.99 o
  -4   3  20        3.88      192.28    169.57 o
  -3   3  20       98.12      245.22    168.68 o
  -2   3  20      331.80      487.37    184.68 o
  -1   3  20       75.69       79.70    135.82 o
   0   3  20      104.73      -38.84    102.32 o
   1   3  20       81.41      263.46    135.52 o
   2   3  20      172.91      235.04    207.72 o
   3   3  20        6.63       21.82    144.11 o
   4   3  20      172.32      369.04    198.83 o
   5   3  20       40.37      191.39    226.71 o
  -3   4  20        0.32     -134.57    134.57 o
  -2   4  20        1.75      -29.18    199.23 o
  -1   4  20        8.03      -24.01    118.98 o
   0   4  20       27.85       46.88    127.83 o
   1   4  20       90.45      -70.33    130.89 o
   2   4  20      158.37      391.03    243.68 o
   3   4  20       23.41       -5.17    154.13 o
   4   4  20       87.89       49.79    183.71 o
  -3   5  20       25.80      151.95    155.67 o
  -2   5  20       46.88      137.16    220.00 o
  -1   5  20        8.76       76.11    169.04 o
   0   5  20      339.00      695.64    167.12 o
   1   5  20        0.13       31.83    186.70 o
   2   5  20        9.80     -133.60    133.60 o
   3   5  20       93.76       74.20    156.31 o
   4   5  20      122.17      193.33    162.05 o
  -2   6  20        9.33     -144.03    144.03 o
  -1   6  20       22.40       79.11    102.88 o
   0   6  20       68.80       20.79    118.72 o
   1   6  20       33.33       36.46    116.98 o
   2   6  20        7.94       91.01    128.19 o
   3   6  20        2.62      -31.76    133.04 o
   4   6  20       52.08      147.58    167.06 o
  -1   7  20       28.62      -24.71    108.37 o
   0   7  20       33.31       23.35    127.06 o
   1   7  20       16.82       40.14    158.41 o
   2   7  20      126.77       34.51    162.13 o
   3   7  20       64.88      -55.69    158.58 o
  -3  -5  21      218.28     -130.05    214.26 o
  -2  -5  21       31.50      -33.62    163.35 o
  -1  -5  21       46.82      100.75    116.98 o
   0  -5  21       70.79       25.61    142.39 o
   1  -5  21        2.32        2.35    143.05 o
  -3  -4  21      199.41      492.95    264.13 o
  -2  -4  21       10.64       61.35    154.94 o
  -1  -4  21      934.27     1147.07    201.75 o
   0  -4  21        5.53       86.16    122.95 o
   1  -4  21      336.89       37.99    173.73 o
   2  -4  21      338.80      371.71    310.20 o
  -4  -3  21      154.83      -53.51    153.89 o
  -3  -3  21      104.47      -11.80    170.94 o
  -2  -3  21        0.37       29.18    182.42 o
  -1  -3  21      332.47      677.86    289.67 o
   0  -3  21       19.96      148.66    139.03 o
   1  -3  21      371.77      427.90    190.89 o
   2  -3  21      103.96      132.96    204.00 o
   3  -3  21       43.19      272.78    226.06 o
  -4  -2  21        1.21     -124.95    178.86 o
  -3  -2  21       71.84       51.48    158.09 o
  -2  -2  21       38.65      -29.58    182.50 o
  -1  -2  21       98.46      200.40    142.38 o
   0  -2  21       95.56     -126.96    133.94 o
   1  -2  21      185.33      166.96    164.16 o
   2  -2  21       58.39      154.13    219.36 o
   3  -2  21      258.67      257.67    273.10 o
  -4  -1  21      109.24       30.63    188.72 o
  -3  -1  21        5.58     -116.39    162.86 o
  -2  -1  21       17.00      294.28    161.32 o
  -1  -1  21       14.05       53.90    167.91 o
   0  -1  21      107.86      324.97    293.47 o
   1  -1  21      190.75      111.43    167.05 o
   2  -1  21       10.93        7.35    194.06 o
   3  -1  21      373.02      -70.40    278.36 o
   4  -1  21        1.89       -6.39      6.39 o
  -4   0  21       39.35     -120.10    175.23 o
  -3   0  21        7.28       -9.86    163.43 o
  -2   0  21       18.59      -61.59    167.71 o
  -1   0  21      132.40      -78.36    133.25 o
   0   0  21      132.22       30.19    130.10 o
   1   0  21      937.02     1172.93    207.66 o
   2   0  21      262.75      465.95    257.67 o
   3   0  21       10.77       -3.07    186.95 o
   4   0  21       27.64     -102.40    163.02 o
  -4   1  21       84.44      283.05    191.47 o
  -3   1  21      103.90      255.81    142.01 o
  -2   1  21      280.11      236.65    214.02 o
  -1   1  21      252.55      420.72    170.93 o
   0   1  21       78.76      206.60    126.14 o
   1   1  21        0.08       77.32    173.21 o
   2   1  21        2.21      169.00    185.41 o
   3   1  21        0.14       32.73    153.73 o
   4   1  21       34.96      135.54    197.94 o
  -4   2  21       52.90       62.23    145.24 o
  -3   2  21       83.84       -3.31    171.91 o
  -2   2  21        1.46      220.89    176.68 o
  -1   2  21       48.21      231.36    561.40 o
   0   2  21        9.33       25.25    112.84 o
   1   2  21      131.73      144.85    131.21 o
   2   2  21       94.36      130.29    225.58 o
   3   2  21       26.98       -7.11    174.50 o
   4   2  21       74.74        7.52    173.04 o
  -3   3  21       47.77       38.23    154.62 o
  -2   3  21       20.52      -19.96    133.60 o
  -1   3  21      241.06      339.25    329.88 o
   0   3  21       53.60     -126.37    126.37 o
   1   3  21       66.70      235.07    136.48 o
   2   3  21        0.40      -59.00    141.77 o
   3   3  21        5.29      116.55    154.70 o
   4   3  21       43.40       21.18    178.38 o
  -3   4  21       42.11      -96.02    141.52 o
  -2   4  21      279.91      562.94    247.97 o
  -1   4  21        4.21      -95.93    113.68 o
   0   4  21        0.10        0.27     98.37 o
   1   4  21        2.23       50.63    110.22 o
   2   4  21      150.24      -61.83    172.15 o
   3   4  21      188.84      168.68    175.23 o
   4   4  21       31.55      210.79    153.73 o
  -2   5  21        0.56       21.26    157.93 o
  -1   5  21        0.61       51.16    107.80 o
   0   5  21       33.05       38.91    101.27 o
   1   5  21        0.63     -111.95    111.95 o
   2   5  21       24.60      126.57    144.35 o
   3   5  21       72.67      268.98    176.28 o
   4   5  21       20.63       84.70    143.14 o
  -1   6  21        0.02      124.49    104.87 o
   0   6  21        2.86       51.85     96.27 o
   1   6  21       17.31       15.37    119.17 o
   2   6  21        3.93      109.27    145.73 o
   3   6  21        6.74      -15.44    141.28 o
   0   7  21        2.06      101.57    181.45 o
   1   7  21       50.08      205.01    138.10 o
   2   7  21      193.23      359.34    218.14 o
  -1  -5  22        3.25      206.02    158.00 o
   0  -5  22        5.87      -83.09    139.55 o
  -3  -4  22        2.02      -90.20    159.38 o
  -2  -4  22       58.29       48.41    176.44 o
  -1  -4  22       90.33       49.28    137.56 o
   0  -4  22       61.88       93.94    205.74 o
   1  -4  22       91.04       82.05    144.21 o
  -3  -3  22       57.41       26.03    162.54 o
  -2  -3  22       41.95     -158.66    158.66 o
  -1  -3  22      188.02      211.36    238.96 o
   0  -3  22     1027.13     1580.91    233.80 o
   1  -3  22       11.91       76.95    104.37 o
   2  -3  22       16.27     -159.30    159.30 o
  -3  -2  22       44.57       87.94    160.68 o
  -2  -2  22      108.86      152.35    178.46 o
  -1  -2  22      101.66      276.13    152.94 o
   0  -2  22       80.70      -58.76    126.59 o
   1  -2  22      607.48      857.89    200.71 o
   2  -2  22      204.66       97.96    252.49 o
   3  -2  22      492.04      951.94    283.53 o
  -4  -1  22       27.26      -26.75    206.10 o
  -3  -1  22      186.36      203.11    176.92 o
  -2  -1  22       11.74       17.38    149.93 o
  -1  -1  22       29.51      104.57    121.36 o
   0  -1  22      510.68      488.69    191.39 o
   1  -1  22       48.75      113.38    161.80 o
   2  -1  22       40.21       47.77    157.69 o
   3  -1  22      166.82      178.14    234.15 o
  -4   0  22       10.61      269.55    187.35 o
  -3   0  22      311.44      511.45    206.51 o
  -2   0  22      373.38      301.23    233.10 o
  -1   0  22        2.75      -86.54    111.38 o
   0   0  22       13.60      -34.47    133.06 o
   1   0  22        2.30       92.61    131.01 o
   2   0  22       11.08       50.84    143.62 o
   3   0  22       66.51      -86.40    178.62 o
  -3   1  22        0.03      -48.49    116.47 o
  -2   1  22      152.95      416.57    218.39 o
  -1   1  22      416.02      560.71    180.48 o
   0   1  22      120.32      105.57    161.79 o
   1   1  22       83.93       12.65    350.94 o
   2   1  22       29.59      -14.79    160.19 o
   3   1  22       63.30      -34.67    177.41 o
   4   1  22       85.34      378.82    226.23 o
  -3   2  22       24.69      -58.84    160.03 o
  -2   2  22       76.17      131.42    163.99 o
  -1   2  22      178.76      168.36    164.24 o
   0   2  22     1461.89     1740.85    317.60 o
   1   2  22      374.78      383.24    169.17 o
   2   2  22       60.60       50.11    161.65 o
   3   2  22       71.65      105.96    166.50 o
   4   2  22       10.54      150.17    182.82 o
  -3   3  22       78.32      334.05    225.50 o
  -2   3  22       54.87      121.64    176.36 o
  -1   3  22       14.14      -93.09     93.09 o
   0   3  22       39.38       59.58    113.33 o
   1   3  22      233.20      248.64    148.07 o
   2   3  22       95.15      -48.09    151.54 o
   3   3  22        0.94       38.15    150.25 o
   4   3  22        0.03     -169.49    169.49 o
  -2   4  22      159.90       -8.81    192.93 o
  -1   4  22        9.25      -98.27    100.82 o
   0   4  22       21.72       15.66    109.22 o
   1   4  22       13.47       31.99    100.75 o
   2   4  22      136.55      353.44    198.10 o
   3   4  22      443.95      811.31    264.21 o
  -2   5  22        1.80      141.93    169.25 o
  -1   5  22       19.81      -64.78    106.05 o
   0   5  22       14.06       45.71    101.33 o
   1   5  22        0.80       61.79    100.67 o
   2   5  22        0.74      -23.84    106.28 o
   3   5  22        2.33     -148.31    148.31 o
   0   6  22        0.24     -115.02    115.02 o
   1   6  22       12.46      140.99    104.17 o
   2   6  22        0.84     -119.46    146.13 o
  -1  -4  23      491.49      803.30    233.34 o
   0  -4  23      130.00       35.54    132.60 o
  -2  -3  23       79.43      315.46    210.47 o
  -1  -3  23        1.71     -121.16    121.16 o
   0  -3  23        2.75      176.01    141.56 o
   1  -3  23        3.22      -63.86    121.21 o
  -3  -2  23       28.14      -14.23    186.30 o
  -2  -2  23       65.81      248.29    181.45 o
  -1  -2  23      174.60      291.98    176.48 o
   0  -2  23       12.49      -80.93    133.55 o
   1  -2  23        0.06        0.11    108.92 o
   2  -2  23       20.13       41.71    192.12 o
  -3  -1  23        1.91       20.13    168.92 o
  -2  -1  23        9.39       28.85    139.99 o
  -1  -1  23        3.56       51.41    110.78 o
   0  -1  23       10.35       97.51    159.10 o
   1  -1  23        1.28      -68.53    132.83 o
   2  -1  23       79.79       24.89    186.95 o
  -3   0  23       16.59      -43.97    133.68 o
  -2   0  23       87.42      126.97    168.52 o
  -1   0  23       30.59      -61.64    109.45 o
   0   0  23        0.87     -125.05    132.24 o
   1   0  23       25.07       27.34    251.69 o
   2   0  23       66.10       38.80    163.35 o
   3   0  23      375.80      884.05    316.18 o
  -3   1  23       37.15       43.73    172.32 o
  -2   1  23      113.65      157.61    226.79 o
  -1   1  23       17.55       35.17    106.90 o
   0   1  23      327.63      568.35    232.17 o
   1   1  23      128.80      299.38    163.48 o
   2   1  23       86.11       -3.80    186.62 o
   3   1  23       61.80      219.92    204.97 o
  -3   2  23       69.63      304.95    190.18 o
  -2   2  23       43.31       40.82    160.27 o
  -1   2  23       69.22      120.34    125.70 o
   0   2  23       86.40       14.10    220.73 o
   1   2  23       12.50      167.59    211.56 o
   2   2  23       13.57       76.46    129.08 o
   3   2  23        4.59      142.74    181.21 o
  -2   3  23       12.88       53.18    157.36 o
  -1   3  23       51.25      174.01    472.62 o
   0   3  23        1.84      -51.88    104.19 o
   1   3  23        0.66       95.76    104.16 o
   2   3  23      395.74      688.13    290.00 o
   3   3  23        5.50      -81.87    184.60 o
  -2   4  23       33.34      340.67    188.48 o
  -1   4  23      123.74       79.12    134.01 o
   0   4  23       34.64      134.07    117.26 o
   1   4  23        1.31      -20.44    109.33 o
   2   4  23       57.76      193.73    185.73 o
   3   4  23      169.11      318.85    246.35 o
  -1   5  23        2.93      -95.39     95.39 o
   0   5  23        3.55       57.02    114.01 o
   1   5  23       24.19       16.25     96.30 o
   2   5  23       18.72       77.03    163.99 o
  -2  -2  24       62.77       74.52    188.00 o
  -1  -2  24       15.14       16.38    127.11 o
   0  -2  24       64.49      -88.75    173.57 o
   1  -2  24       15.13      -48.60    126.08 o
  -2  -1  24       25.04      112.43    151.46 o
  -1  -1  24        0.50      179.98    118.67 o
   0  -1  24       16.45      -96.67    127.01 o
   1  -1  24      130.37        8.30    232.33 o
   2  -1  24       56.91       83.65    237.62 o
  -2   0  24        1.16      268.17    183.07 o
  -1   0  24      201.99      105.64    150.02 o
   0   0  24       33.14      102.31    128.41 o
   1   0  24      172.53      438.21    204.61 o
   2   0  24      144.73     -216.37    216.37 o
  -2   1  24      327.47      719.01    264.38 o
  -1   1  24       56.20      154.71    138.16 o
   0   1  24      195.04       72.80    154.77 o
   1   1  24       84.27      -16.00    137.57 o
   2   1  24      114.55      118.25    186.46 o
  -2   2  24        7.79       -0.08    141.04 o
  -1   2  24      157.34      154.40    164.03 o
   0   2  24        0.39     -103.35    129.43 o
   1   2  24      275.32      174.00    173.35 o
   2   2  24       80.27      284.82    194.79 o
  -1   3  24        2.29     -105.33    105.33 o
   0   3  24       30.70       62.55    132.78 o
   1   3  24      218.31      313.06    214.18 o
   2   3  24       14.57     -103.45    188.97 o
   0   4  24        1.49       82.10    104.46 o
   1   4  24       13.96      -54.92    103.75 o
  -1   0  25        0.15      -83.70    105.33 o
   0   0  25        0.33      -40.92    107.53 o
   1   0  25       79.00      114.45    151.46 o
  -1   1  25       33.47      116.57    133.59 o
   0   1  25       65.18      -13.08    122.11 o
   1   1  25        0.82      -81.48    123.06 o
   0   2  25       16.78      -32.86    138.18 o
   1   2  25       84.23      115.09    158.69 o
 
